# Supplementary material for: Reconstructed Genome-Scale Metabolic Model Characterizes Adaptive Metabolic Flux Changes in Peripheral Blood Mononuclear Cells in Severe COVID-19 Patients
Source: Int J Mol Sci. 2022 Oct 17;23(20):12400. doi: 10.3390/ijms232012400 (PMC9604493; doi:10.3390/ijms232012400)
Supplement: Supplementary file 1 [file ijms-23-12400-s001.zip › Table S1.xlsx]

## Sheet: Up_regulated
Analysis of up-regulated DEGs in the comparison of severe COVID-19 patients versus healthy humans.
The thresholds for defining the DEGs included Log2FoldChange > 1 and p < 0.05
Gene	Symble	BaseMean	Log2FoldChange	lfcSE	Stat	FDR	p value
ENSG00000211650	IGLV5-45	15.1447	7.34363	2.02647	3.62386	0.0222616	0.00029024
ENSG00000211662	IGLV3-21	15.3364	6.8707	1.39575	4.92258	0.000254835	8.54104e-07
ENSG00000270550	IGHV3-30	102.026	6.14207	1.1919	5.15319	0.000104561	2.56096e-07
ENSG00000211663	IGLV3-19	65.0566	6.01262	0.953749	6.30419	3.41335e-07	2.89699e-10
ENSG00000211896	IGHG1	3215.68	5.957	0.726816	8.19602	1.92754e-12	2.48475e-16
ENSG00000211964	IGHV3-48	32.2822	5.75894	1.46315	3.93598	0.00931566	8.28592e-05
ENSG00000211659	IGLV3-25	30.0474	5.5841	1.29209	4.32175	0.00255492	1.54793e-05
ENSG00000243238	IGKV2-30	13.9872	5.30365	0.929602	5.70529	8.58107e-06	1.16147e-08
ENSG00000211673	IGLV3-1	30.9405	5.18608	1.04592	4.95837	0.000232862	7.10858e-07
ENSG00000224650	IGHV3-74	26.8018	5.17365	1.25639	4.11788	0.00524706	3.82375e-05
ENSG00000211669	IGLV3-10	22.6316	4.95114	1.3775	3.59431	0.0232552	0.000325258
ENSG00000211897	IGHG3	502.27	4.9337	0.649022	7.60175	1.51097e-10	2.92163e-14
ENSG00000239951	IGKV3-20	44.5173	4.9191	0.915561	5.37277	3.64534e-05	7.75354e-08
ENSG00000211677	IGLC2	1110.41	4.53014	0.735901	6.15591	6.81266e-07	7.46473e-10
ENSG00000169385	RNASE2	18.4028	4.40965	0.723152	6.09782	9.26819e-07	1.07527e-09
ENSG00000242371	IGKV1-39	44.2026	4.39268	1.23544	3.55555	0.0255548	0.000377186
ENSG00000211892	IGHG4	352.515	4.29717	0.776623	5.53315	1.8074e-05	3.14534e-08
ENSG00000211640	IGLV6-57	14.4405	4.25244	1.04266	4.07847	0.00591034	4.53323e-05
ENSG00000211675	IGLC1	395.676	4.2085	0.763898	5.50924	1.9969e-05	3.60382e-08
ENSG00000211943	IGHV3-15	18.0329	4.19908	1.08201	3.88081	0.0108407	0.00010411
ENSG00000253755	IGHGP	34.2733	4.00488	0.77266	5.18323	9.27484e-05	2.18076e-07
ENSG00000211945	IGHV1-18	17.6783	3.98884	1.07253	3.71908	0.0172346	0.00019995
ENSG00000241351	IGKV3-11	19.6055	3.94367	1.07561	3.66646	0.0195556	0.000245934
ENSG00000211666	IGLV2-14	28.5637	3.93259	0.947217	4.15173	0.00474021	3.29966e-05
ENSG00000165949	IFI27	148.97	3.92636	0.837034	4.6908	0.000639729	2.72138e-06
ENSG00000126709	IFI6	61.089	3.82556	0.882853	4.33318	0.00245185	1.46969e-05
ENSG00000211651	IGLV1-44	27.6664	3.82073	1.15232	3.31567	0.0454743	0.00091424
ENSG00000211679	IGLC3	483.318	3.78884	0.75557	5.01454	0.000187446	5.31592e-07
ENSG00000101057	MYBL2	57.6005	3.74316	0.758297	4.93626	0.000246828	7.9633e-07
ENSG00000211592	IGKC	2246.15	3.71938	0.754038	4.93262	0.000246828	8.11358e-07
ENSG00000211598	IGKV4-1	84.2013	3.60093	0.904269	3.98214	0.00792715	6.82975e-05
ENSG00000132465	JCHAIN	293.629	3.5658	0.75239	4.73931	0.000545443	2.14451e-06
ENSG00000211668	IGLV2-11	19.3525	3.56462	1.00591	3.54368	0.0261623	0.000394584
ENSG00000211899	IGHM	2958.36	3.45817	0.85786	4.03115	0.00693331	5.55037e-05
ENSG00000239264	TXNDC5	713.218	3.45581	0.677672	5.09953	0.000135455	3.40492e-07
ENSG00000143546	S100A8	463.957	3.37553	0.465152	7.25684	1.22955e-09	3.96247e-13
ENSG00000170476	MZB1	134.055	3.22816	0.665057	4.85397	0.000329396	1.21016e-06
ENSG00000012223	LTF	50.3243	3.17791	0.858885	3.70004	0.0182758	0.000215564
ENSG00000211895	IGHA1	1059.08	3.11081	0.798921	3.89376	0.0104887	9.8701e-05
ENSG00000243466	IGKV1-5	24.2347	3.10752	0.937241	3.3156	0.0454743	0.000914469
ENSG00000163221	S100A12	50.1593	3.06947	0.42517	7.21939	1.35034e-09	5.22209e-13
ENSG00000163220	S100A9	431.183	3.03166	0.51706	5.86328	3.52054e-06	4.53823e-09
ENSG00000187608	ISG15	34.0343	3.00957	0.848814	3.54561	0.0261172	0.000391699
ENSG00000142089	IFITM3	226.513	3.00464	0.577318	5.20448	8.62365e-05	1.94539e-07
ENSG00000145386	CCNA2	12.9214	2.94365	0.667114	4.41252	0.001865	1.02175e-05
ENSG00000254709	IGLL5	60.3613	2.93003	0.706827	4.14533	0.00482992	3.39324e-05
ENSG00000137965	IFI44	36.7345	2.70776	0.489336	5.53354	1.8074e-05	3.13831e-08
ENSG00000135636	DYSF	112.575	2.69949	0.407925	6.61762	7.07907e-08	3.65018e-11
ENSG00000121316	PLBD1	134.719	2.65558	0.498675	5.32526	4.60002e-05	1.00806e-07
ENSG00000198848	CES1	48.1646	2.59618	0.475157	5.46385	2.33186e-05	4.65921e-08
ENSG00000120885	CLU	125.917	2.508	0.396851	6.31974	3.38751e-07	2.62006e-10
ENSG00000137959	IFI44L	88.7097	2.49086	0.602382	4.13501	0.00496118	3.54941e-05
ENSG00000184557	SOCS3	87.8455	2.45415	0.291935	8.40649	6.55452e-13	4.22464e-17
ENSG00000284194	SCO2	47.5081	2.44134	0.383181	6.37125	2.90901e-07	1.87497e-10
ENSG00000135916	ITM2C	119.284	2.42177	0.657015	3.68602	0.0186677	0.000227788
ENSG00000211956	IGHV4-34	16.2355	2.39814	0.632092	3.79398	0.0143115	0.000148254
ENSG00000115155	OTOF	37.674	2.37873	0.484811	4.90651	0.000261928	9.27125e-07
ENSG00000088827	SIGLEC1	86.9648	2.34663	0.414396	5.66277	1.05041e-05	1.48946e-08
ENSG00000150337	FCGR1A	35.3864	2.32455	0.377474	6.15818	6.81266e-07	7.35874e-10
ENSG00000118985	ELL2	79.6634	2.28371	0.564882	4.0428	0.00666213	5.28161e-05
ENSG00000113368	LMNB1	63.8875	2.25993	0.305052	7.40834	4.96057e-10	1.27891e-13
ENSG00000103569	AQP9	28.3573	2.22855	0.43779	5.09045	0.000138557	3.57222e-07
ENSG00000183087	GAS6	41.8898	2.18885	0.339489	6.44749	1.96037e-07	1.13718e-10
ENSG00000005961	ITGA2B	50.7384	2.18383	0.436754	5.00015	0.000197506	5.72851e-07
ENSG00000113140	SPARC	62.7176	2.15208	0.446153	4.82363	0.000377087	1.40967e-06
ENSG00000119917	IFIT3	73.1926	2.14849	0.651126	3.29966	0.0472297	0.000968034
ENSG00000169413	RNASE6	20.1863	2.09303	0.487183	4.29619	0.00277922	1.73757e-05
ENSG00000171049	FPR2	22.4662	2.08447	0.376449	5.53721	1.8074e-05	3.07335e-08
ENSG00000134321	RSAD2	47.1156	2.07135	0.490945	4.21911	0.0036945	2.45268e-05
ENSG00000136026	CKAP4	83.0816	2.05088	0.324309	6.32384	3.38751e-07	2.55135e-10
ENSG00000153066	TXNDC11	146.801	2.04254	0.513731	3.9759	0.00805803	7.0115e-05
ENSG00000163191	S100A11	13.5558	2.01622	0.53745	3.75145	0.0156766	0.000175812
ENSG00000183019	MCEMP1	19.7558	1.99899	0.491879	4.06398	0.00623728	4.8242e-05
ENSG00000124491	F13A1	80.8804	1.98271	0.572908	3.46078	0.0329895	0.000538614
ENSG00000134326	CMPK2	39.8947	1.97962	0.483497	4.09437	0.00571102	4.23311e-05
ENSG00000017483	SLC38A5	37.4544	1.97364	0.493354	4.00045	0.00748884	6.32228e-05
ENSG00000155660	PDIA4	140.825	1.97094	0.569522	3.4607	0.0329895	0.000538775
ENSG00000185339	TCN2	14.4723	1.95809	0.432158	4.53096	0.00116793	5.87166e-06
ENSG00000100219	XBP1	269.926	1.95498	0.579253	3.375	0.0399049	0.000738169
ENSG00000166598	HSP90B1	636.981	1.94846	0.515533	3.7795	0.014561	0.000157145
ENSG00000002549	LAP3	65.2468	1.94843	0.354495	5.49637	2.07416e-05	3.87693e-08
ENSG00000038427	VCAN	1010.2	1.94155	0.427134	4.54553	0.00111864	5.47965e-06
ENSG00000121807	CCR2	85.4949	1.90988	0.419473	4.55305	0.00109377	5.28732e-06
ENSG00000170458	CD14	232.82	1.90962	0.497565	3.83794	0.0122611	0.000124073
ENSG00000074842	MYDGF	94.0981	1.90091	0.404367	4.70096	0.000618067	2.58939e-06
ENSG00000010327	STAB1	197.589	1.89578	0.345763	5.48288	2.16413e-05	4.18459e-08
ENSG00000145050	MANF	106.996	1.88923	0.412838	4.57619	0.00100637	4.7351e-06
ENSG00000198833	UBE2J1	195.028	1.85684	0.358423	5.18059	9.27484e-05	2.21185e-07
ENSG00000177575	CD163	89.8003	1.85484	0.401787	4.61648	0.000865094	3.9031e-06
ENSG00000168268	NT5DC2	29.4519	1.79196	0.51951	3.44933	0.0339271	0.000561989
ENSG00000111331	OAS3	273.508	1.7903	0.476574	3.7566	0.0154466	0.000172237
ENSG00000216490	IFI30	270.392	1.78208	0.329781	5.40383	3.16276e-05	6.52325e-08
ENSG00000157601	MX1	281.497	1.77366	0.491417	3.60928	0.0226415	0.000307047
ENSG00000163823	CCR1	39.0479	1.77359	0.458283	3.87009	0.0111052	0.000108797
ENSG00000117399	CDC20	12.5246	1.77079	0.505419	3.50361	0.0291335	0.000458994
ENSG00000235655	H3P6	62.0006	1.7672	0.355488	4.97121	0.000224414	6.65358e-07
ENSG00000138646	HERC5	18.8672	1.7651	0.515378	3.42486	0.0356107	0.000615125
ENSG00000005381	MPO	26.0799	1.76391	0.514155	3.4307	0.0353894	0.000602033
ENSG00000183508	TENT5C	187.411	1.73058	0.381134	4.54061	0.0011302	5.60913e-06
ENSG00000159128	IFNGR2	33.7498	1.72855	0.413095	4.1844	0.00418502	2.85925e-05
ENSG00000030582	GRN	339.454	1.72612	0.351661	4.90849	0.000261928	9.17791e-07
ENSG00000131747	TOP2A	24.6378	1.72567	0.51936	3.32269	0.0449101	0.000891544
ENSG00000123405	NFE2	37.2114	1.70678	0.366043	4.66279	0.000722382	3.11954e-06
ENSG00000188313	PLSCR1	31.7349	1.70645	0.369322	4.62049	0.000860812	3.8283e-06
ENSG00000025708	TYMP	302.308	1.69081	0.34118	4.95578	0.000232862	7.20423e-07
ENSG00000143870	PDIA6	278.24	1.68823	0.355946	4.74292	0.000544724	2.10657e-06
ENSG00000179218	CALR	510.986	1.67295	0.473612	3.53233	0.0267404	0.000411921
ENSG00000106803	SEC61B	19.4561	1.65912	0.422612	3.92587	0.00957689	8.64173e-05
ENSG00000108829	LRRC59	76.2288	1.65743	0.335496	4.94023	0.000246828	7.80298e-07
ENSG00000159339	PADI4	21.6545	1.65525	0.45176	3.664	0.0195556	0.000248306
ENSG00000132530	XAF1	160.063	1.63403	0.479684	3.40647	0.0369208	0.0006581
ENSG00000128228	SDF2L1	46.1272	1.6268	0.429394	3.78859	0.0143328	0.000151504
ENSG00000166794	PPIB	185.17	1.61265	0.352635	4.57313	0.0010074	4.80486e-06
ENSG00000057657	PRDM1	81.6899	1.61219	0.381549	4.22539	0.00362826	2.38532e-05
ENSG00000135074	ADAM19	109.641	1.61152	0.328466	4.90621	0.000261928	9.28525e-07
ENSG00000142657	PGD	177.206	1.61071	0.257633	6.25195	4.19277e-07	4.0536e-10
ENSG00000108679	LGALS3BP	75.5124	1.60467	0.41402	3.87584	0.0109907	0.000106258
ENSG00000118705	RPN2	112.753	1.59375	0.401452	3.96996	0.0082007	7.18849e-05
ENSG00000100097	LGALS1	46.6303	1.58522	0.353618	4.48285	0.00139356	7.36526e-06
ENSG00000173334	TRIB1	147.017	1.58306	0.264826	5.97773	1.84763e-06	2.26265e-09
ENSG00000117984	CTSD	261.825	1.58243	0.251391	6.2947	3.41335e-07	3.08005e-10
ENSG00000106605	BLVRA	30.413	1.57248	0.341405	4.6059	0.000897435	4.10686e-06
ENSG00000166562	SEC11C	45.1737	1.56093	0.413209	3.77758	0.014561	0.000158359
ENSG00000169020	ATP5ME	14.056	1.55987	0.431852	3.61206	0.0225655	0.000303778
ENSG00000068079	IFI35	33.5525	1.55538	0.370802	4.19463	0.00403856	2.73316e-05
ENSG00000163563	MNDA	105.792	1.55289	0.372188	4.17233	0.00437181	3.01504e-05
ENSG00000138061	CYP1B1	40.956	1.54827	0.408657	3.78867	0.0143328	0.000151453
ENSG00000109743	BST1	29.5208	1.54276	0.4506	3.42379	0.0356176	0.00061754
ENSG00000203710	CR1	82.0922	1.53364	0.348927	4.39532	0.00192637	1.10612e-05
ENSG00000067225	PKM	565.3	1.50299	0.270289	5.56066	1.73743e-05	2.68761e-08
ENSG00000136830	NIBAN2	29.5584	1.49944	0.424778	3.52994	0.0268698	0.000415647
ENSG00000100365	NCF4	29.5239	1.49927	0.341278	4.3931	0.00192637	1.11746e-05
ENSG00000115267	IFIH1	40.0928	1.48921	0.413419	3.60219	0.0229842	0.000315542
ENSG00000171848	RRM2	47.1572	1.48906	0.347444	4.28575	0.00288333	1.82125e-05
ENSG00000117450	PRDX1	35.7586	1.48295	0.381608	3.88604	0.0106815	0.000101892
ENSG00000166825	ANPEP	75.2669	1.47671	0.437903	3.37223	0.0400292	0.000745629
ENSG00000111775	COX6A1	29.6821	1.46864	0.359299	4.08751	0.00578212	4.36035e-05
ENSG00000160932	LY6E	70.9965	1.46302	0.375579	3.89538	0.0104887	9.80465e-05
ENSG00000171051	FPR1	89.365	1.4584	0.356496	4.09092	0.00574685	4.29671e-05
ENSG00000185507	IRF7	57.9761	1.45039	0.430517	3.36896	0.0402288	0.000754533
ENSG00000069399	BCL3	19.9307	1.4451	0.371431	3.89063	0.0105529	9.9986e-05
ENSG00000145287	PLAC8	67.5549	1.43783	0.334134	4.30314	0.00274159	1.68398e-05
ENSG00000111206	FOXM1	23.9693	1.43292	0.353845	4.04957	0.00652531	5.13108e-05
ENSG00000125844	RRBP1	153.281	1.43225	0.325211	4.40405	0.00189476	1.06248e-05
ENSG00000111885	MAN1A1	93.9459	1.43077	0.396103	3.61212	0.0225655	0.000303704
ENSG00000117151	CTBS	16.4807	1.42682	0.396886	3.59504	0.0232552	0.000324341
ENSG00000123353	ORMDL2	23.2314	1.42372	0.401584	3.54526	0.0261172	0.000392221
ENSG00000259207	ITGB3	69.2424	1.42071	0.391263	3.63109	0.0217988	0.000282231
ENSG00000198355	PIM3	51.904	1.41136	0.299048	4.71952	0.000575294	2.36405e-06
ENSG00000233276	GPX1	256.532	1.40993	0.295059	4.77848	0.00046447	1.76627e-06
ENSG00000137767	SQOR	49.5302	1.40793	0.279939	5.02941	0.000177521	4.92e-07
ENSG00000103490	PYCARD	30.9949	1.40731	0.42483	3.31264	0.0456652	0.000924194
ENSG00000121775	TMEM39B	14.4519	1.40666	0.381417	3.68799	0.0186535	0.00022603
ENSG00000054148	PHPT1	25.6199	1.40051	0.376143	3.72334	0.0172333	0.000196602
ENSG00000105281	SLC1A5	56.1392	1.40024	0.380736	3.67772	0.0191066	0.000235329
ENSG00000181789	COPG1	66.4769	1.39807	0.356418	3.92256	0.00964055	8.76132e-05
ENSG00000169679	BUB1	21.744	1.39594	0.415305	3.36124	0.040917	0.000775934
ENSG00000108953	YWHAE	68.3846	1.38976	0.299955	4.63323	0.000821406	3.6001e-06
ENSG00000096080	MRPS18A	15.5674	1.38367	0.40946	3.37925	0.0395682	0.00072684
ENSG00000110777	POU2AF1	39.4642	1.38362	0.370098	3.73853	0.016317	0.000185098
ENSG00000137265	IRF4	94.5695	1.38134	0.409489	3.37334	0.0400059	0.000742617
ENSG00000042493	CAPG	43.8634	1.3775	0.404548	3.40504	0.0369208	0.000661551
ENSG00000135940	COX5B	25.8232	1.37566	0.325286	4.22907	0.00360471	2.34661e-05
ENSG00000113621	TXNDC15	36.7236	1.37426	0.382332	3.59442	0.0232552	0.000325112
ENSG00000090013	BLVRB	39.5178	1.36744	0.363001	3.76704	0.0150766	0.000165196
ENSG00000185883	ATP6V0C	28.1382	1.36435	0.280179	4.86956	0.000309882	1.11849e-06
ENSG00000122705	CLTA	41.4188	1.35974	0.396471	3.42961	0.0353894	0.00060446
ENSG00000111335	OAS2	194.109	1.35319	0.372686	3.63092	0.0217988	0.000282408
ENSG00000197956	S100A6	64.6296	1.35297	0.335929	4.02756	0.00693331	5.63583e-05
ENSG00000111640	GAPDH	582.654	1.35251	0.299726	4.5125	0.00125825	6.40679e-06
ENSG00000277791	PSMB3	31.7514	1.34659	0.390713	3.4465	0.0341511	0.0005679
ENSG00000198053	SIRPA	68.5768	1.34329	0.354943	3.78453	0.0143933	0.000153999
ENSG00000240505	TNFRSF13B	32.1442	1.33122	0.358754	3.71067	0.0177189	0.000206712
ENSG00000151726	ACSL1	80.45	1.32755	0.336085	3.95006	0.00884831	7.8132e-05
ENSG00000124762	CDKN1A	55.3757	1.32618	0.400175	3.314	0.0455896	0.000919725
ENSG00000198736	MSRB1	41.9206	1.32195	0.296627	4.45661	0.00155648	8.32662e-06
ENSG00000164733	CTSB	507.814	1.31451	0.278055	4.72751	0.00056877	2.27288e-06
ENSG00000101084	RAB5IF	77.8368	1.31211	0.278063	4.71874	0.000575294	2.37311e-06
ENSG00000121858	TNFSF10	44.0975	1.30696	0.320264	4.0809	0.00589857	4.48618e-05
ENSG00000138413	IDH1	39.7516	1.30557	0.365746	3.56962	0.0244348	0.000357505
ENSG00000137193	PIM1	161.456	1.29875	0.255786	5.07746	0.000144747	3.82509e-07
ENSG00000066336	SPI1	55.2375	1.28859	0.349039	3.69183	0.0185716	0.000222644
ENSG00000186818	LILRB4	36.484	1.28821	0.367745	3.503	0.0291335	0.000460052
ENSG00000170266	GLB1	42.7243	1.28788	0.320738	4.01537	0.00713834	5.9352e-05
ENSG00000167900	TK1	19.8609	1.2869	0.379966	3.38689	0.0388919	0.000706897
ENSG00000166136	NDUFB8	37.8579	1.2689	0.377592	3.36051	0.040917	0.000777989
ENSG00000058262	SEC61A1	212.995	1.26801	0.343188	3.6948	0.0185498	0.000220062
ENSG00000135404	CD63	120.332	1.2667	0.224412	5.64452	1.11737e-05	1.65642e-08
ENSG00000059804	SLC2A3	175.902	1.25364	0.186036	6.73869	3.54229e-08	1.5982e-11
ENSG00000108179	PPIF	32.7195	1.25125	0.285429	4.38374	0.00198892	1.16659e-05
ENSG00000138821	SLC39A8	30.4018	1.24745	0.353973	3.52413	0.0273522	0.000424871
ENSG00000136689	IL1RN	22.9485	1.24441	0.363164	3.42659	0.0355169	0.000611215
ENSG00000042753	AP2S1	30.6238	1.24134	0.355112	3.49563	0.0298278	0.000472939
ENSG00000196154	S100A4	59.1325	1.22776	0.308363	3.98156	0.00792715	6.84653e-05
ENSG00000134333	LDHA	157.419	1.21944	0.284798	4.28177	0.00290567	1.85408e-05
ENSG00000213719	CLIC1	178.471	1.21913	0.270785	4.50223	0.00128803	6.72446e-06
ENSG00000169223	LMAN2	140.667	1.21826	0.316338	3.85114	0.0117681	0.000117568
ENSG00000102007	PLP2	24.6767	1.21462	0.341315	3.55866	0.0253654	0.000372757
ENSG00000158470	B4GALT5	67.5609	1.2119	0.276604	4.38136	0.00198892	1.17938e-05
ENSG00000163902	RPN1	110.29	1.2005	0.327404	3.66674	0.0195556	0.000245662
ENSG00000149428	HYOU1	169.364	1.1941	0.32579	3.66523	0.0195556	0.000247113
ENSG00000132965	ALOX5AP	104.047	1.18186	0.306633	3.8543	0.011693	0.000116063
ENSG00000105669	COPE	58.825	1.17626	0.32467	3.62294	0.0222616	0.000291274
ENSG00000136240	KDELR2	39.9541	1.16616	0.292231	3.99055	0.00774812	6.59202e-05
ENSG00000186283	TOR3A	39.5197	1.16103	0.323728	3.58646	0.0235808	0.000335202
ENSG00000171621	SPSB1	18.8015	1.15747	0.345868	3.34656	0.0421748	0.000818216
ENSG00000155380	SLC16A1	34.5086	1.15462	0.331577	3.48219	0.0309884	0.000497333
ENSG00000138801	PAPSS1	30.0087	1.15348	0.343865	3.35446	0.041681	0.000795203
ENSG00000084234	APLP2	419.239	1.14799	0.277608	4.1353	0.00496118	3.54485e-05
ENSG00000138119	MYOF	51.6481	1.14735	0.32017	3.58357	0.0235808	0.000338932
ENSG00000148773	MKI67	209.243	1.14244	0.303568	3.76337	0.0151214	0.000167637
ENSG00000100504	PYGL	53.9517	1.13968	0.317571	3.58874	0.0235808	0.000332277
ENSG00000067167	TRAM1	132.368	1.13724	0.339654	3.34823	0.0421748	0.000813301
ENSG00000130303	BST2	91.5025	1.13339	0.288556	3.92779	0.00956893	8.57288e-05
ENSG00000178057	NDUFAF3	58.7897	1.13296	0.301006	3.76392	0.0151214	0.000167268
ENSG00000181817	LSM10	32.0649	1.12912	0.289405	3.90154	0.0102984	9.55829e-05
ENSG00000198019	FCGR1B	41.2769	1.11678	0.259625	4.30151	0.00274159	1.69638e-05
ENSG00000130164	LDLR	71.4842	1.10524	0.250282	4.41596	0.00185741	1.00562e-05
ENSG00000138642	HERC6	38.9692	1.10466	0.319452	3.45799	0.0331126	0.000544229
ENSG00000165672	PRDX3	47.1418	1.10346	0.322671	3.41976	0.035883	0.000626768
ENSG00000128245	YWHAH	58.7747	1.09648	0.296166	3.70224	0.0182178	0.000213705
ENSG00000135218	CD36	62.7718	1.09505	0.289913	3.77719	0.014561	0.000158609
ENSG00000122862	SRGN	188.802	1.0948	0.260231	4.20704	0.00385994	2.58739e-05
ENSG00000021355	SERPINB1	102.335	1.08575	0.236891	4.58331	0.000986208	4.57667e-06
ENSG00000206341	HLA-H	114.278	1.08372	0.315102	3.43926	0.0347869	0.000583306
ENSG00000062582	MRPS24	22.104	1.07581	0.318107	3.3819	0.0394181	0.000719853
ENSG00000064601	CTSA	192.528	1.0716	0.21281	5.03549	0.000176071	4.76636e-07
ENSG00000135604	STX11	64.3622	1.06579	0.264733	4.02592	0.00693331	5.67535e-05
ENSG00000164111	ANXA5	85.9421	1.06379	0.30745	3.46005	0.0329895	0.000540079
ENSG00000198734	F5	50.9912	1.05636	0.239725	4.40654	0.00189476	1.05036e-05
ENSG00000182718	ANXA2	386.623	1.05099	0.285868	3.67651	0.0191066	0.000236447
ENSG00000169230	PRELID1	111.315	1.04747	0.27612	3.79355	0.0143115	0.000148511
ENSG00000130830	MPP1	50.9167	1.04371	0.282579	3.6935	0.0185498	0.000221186
ENSG00000104687	GSR	39.822	1.03992	0.314612	3.30542	0.0464154	0.000948352
ENSG00000105355	PLIN3	60.2141	1.03498	0.255186	4.05579	0.00640675	4.99657e-05
ENSG00000198911	SREBF2	87.941	1.03259	0.295882	3.48986	0.0303558	0.000483267
ENSG00000184840	TMED9	77.2181	1.03092	0.285723	3.6081	0.0226415	0.000308443
ENSG00000133106	EPSTI1	49.0603	1.02655	0.299288	3.42997	0.0353894	0.000603642
ENSG00000124641	MED20	27.2127	1.02515	0.283175	3.62019	0.0222853	0.000294387
ENSG00000118515	SGK1	151.005	1.02199	0.288706	3.5399	0.0263617	0.000400274
ENSG00000135821	GLUL	371.592	1.01995	0.246941	4.13033	0.00501812	3.62249e-05
ENSG00000090520	DNAJB11	112.512	1.01951	0.28425	3.58666	0.0235808	0.000334947
ENSG00000148926	ADM	29.815	1.00803	0.285297	3.53326	0.0267404	0.000410466
ENSG00000034510	TMSB10	390.923	1.00395	0.273661	3.66859	0.0195556	0.000243887

## Sheet: Down_regulated
Analysis of down-regulated DEGs in the comparison of severe COVID-19 patients versus healthy humans.
The thresholds for defining the DEGs included Log2FoldChange > 1 and p < 0.05
Gene	Symble	BaseMean	Log2FoldChange	lfcSE	Stat	FDR	p value
ENSG00000122550	KLHL7	18.5709	-1.02154	0.306114	-3.33712	0.0432026	0.00084651
ENSG00000007264	MATK	55.2096	-1.04672	0.304422	-3.43838	0.0347869	0.0005852
ENSG00000108854	SMURF2	33.2323	-1.07633	0.304097	-3.53943	0.0263617	0.00040099
ENSG00000156738	MS4A1	157.052	-1.14396	0.30596	-3.73893	0.016317	0.000184805
ENSG00000165322	ARHGAP12	26.7593	-1.23262	0.331187	-3.72182	0.0172346	0.000197793
ENSG00000197857	ZNF44	14.6842	-1.25926	0.352715	-3.5702	0.0244348	0.000356704
ENSG00000198574	SH2D1B	32.877	-1.27819	0.333765	-3.82962	0.0126025	0.00012834
ENSG00000153822	KCNJ16	17.4891	-1.33825	0.373431	-3.58366	0.0235808	0.000338816
ENSG00000216937	CCDC7	17.952	-1.35757	0.394022	-3.44542	0.034155	0.000570167
ENSG00000274775	-	19.6473	-1.38669	0.366327	-3.7854	0.0143933	0.000153462
ENSG00000265206	-	18.7478	-1.39178	0.359407	-3.87243	0.0110717	0.000107755
ENSG00000184613	NELL2	45.2334	-1.39266	0.355813	-3.91402	0.00984856	9.07731e-05
ENSG00000187979	FAM230D	17.4521	-1.54472	0.45403	-3.40223	0.0371682	0.000668381

## Sheet: DEGS_with_FDR<0.05
Analysis of DEGs (FDR < 0.05) in the comparison of severe COVID-19 patients versus healthy humans.
Gene	Symble	BaseMean	Log2FoldChange	lfcSE	Stat	FDR	p value
ENSG00000211650	IGLV5-45	15.1447	7.34363	2.02647	3.62386	0.0222616	0.00029024
ENSG00000211662	IGLV3-21	15.3364	6.8707	1.39575	4.92258	0.000254835	8.54104e-07
ENSG00000270550	IGHV3-30	102.026	6.14207	1.1919	5.15319	0.000104561	2.56096e-07
ENSG00000211663	IGLV3-19	65.0566	6.01262	0.953749	6.30419	3.41335e-07	2.89699e-10
ENSG00000211896	IGHG1	3215.68	5.957	0.726816	8.19602	1.92754e-12	2.48475e-16
ENSG00000211964	IGHV3-48	32.2822	5.75894	1.46315	3.93598	0.00931566	8.28592e-05
ENSG00000211659	IGLV3-25	30.0474	5.5841	1.29209	4.32175	0.00255492	1.54793e-05
ENSG00000243238	IGKV2-30	13.9872	5.30365	0.929602	5.70529	8.58107e-06	1.16147e-08
ENSG00000211673	IGLV3-1	30.9405	5.18608	1.04592	4.95837	0.000232862	7.10858e-07
ENSG00000224650	IGHV3-74	26.8018	5.17365	1.25639	4.11788	0.00524706	3.82375e-05
ENSG00000211669	IGLV3-10	22.6316	4.95114	1.3775	3.59431	0.0232552	0.000325258
ENSG00000211897	IGHG3	502.27	4.9337	0.649022	7.60175	1.51097e-10	2.92163e-14
ENSG00000239951	IGKV3-20	44.5173	4.9191	0.915561	5.37277	3.64534e-05	7.75354e-08
ENSG00000211677	IGLC2	1110.41	4.53014	0.735901	6.15591	6.81266e-07	7.46473e-10
ENSG00000169385	RNASE2	18.4028	4.40965	0.723152	6.09782	9.26819e-07	1.07527e-09
ENSG00000242371	IGKV1-39	44.2026	4.39268	1.23544	3.55555	0.0255548	0.000377186
ENSG00000211892	IGHG4	352.515	4.29717	0.776623	5.53315	1.8074e-05	3.14534e-08
ENSG00000211640	IGLV6-57	14.4405	4.25244	1.04266	4.07847	0.00591034	4.53323e-05
ENSG00000211675	IGLC1	395.676	4.2085	0.763898	5.50924	1.9969e-05	3.60382e-08
ENSG00000211943	IGHV3-15	18.0329	4.19908	1.08201	3.88081	0.0108407	0.00010411
ENSG00000253755	IGHGP	34.2733	4.00488	0.77266	5.18323	9.27484e-05	2.18076e-07
ENSG00000211945	IGHV1-18	17.6783	3.98884	1.07253	3.71908	0.0172346	0.00019995
ENSG00000241351	IGKV3-11	19.6055	3.94367	1.07561	3.66646	0.0195556	0.000245934
ENSG00000211666	IGLV2-14	28.5637	3.93259	0.947217	4.15173	0.00474021	3.29966e-05
ENSG00000165949	IFI27	148.97	3.92636	0.837034	4.6908	0.000639729	2.72138e-06
ENSG00000126709	IFI6	61.089	3.82556	0.882853	4.33318	0.00245185	1.46969e-05
ENSG00000211651	IGLV1-44	27.6664	3.82073	1.15232	3.31567	0.0454743	0.00091424
ENSG00000211679	IGLC3	483.318	3.78884	0.75557	5.01454	0.000187446	5.31592e-07
ENSG00000101057	MYBL2	57.6005	3.74316	0.758297	4.93626	0.000246828	7.9633e-07
ENSG00000211592	IGKC	2246.15	3.71938	0.754038	4.93262	0.000246828	8.11358e-07
ENSG00000211598	IGKV4-1	84.2013	3.60093	0.904269	3.98214	0.00792715	6.82975e-05
ENSG00000132465	JCHAIN	293.629	3.5658	0.75239	4.73931	0.000545443	2.14451e-06
ENSG00000211668	IGLV2-11	19.3525	3.56462	1.00591	3.54368	0.0261623	0.000394584
ENSG00000211899	IGHM	2958.36	3.45817	0.85786	4.03115	0.00693331	5.55037e-05
ENSG00000239264	TXNDC5	713.218	3.45581	0.677672	5.09953	0.000135455	3.40492e-07
ENSG00000143546	S100A8	463.957	3.37553	0.465152	7.25684	1.22955e-09	3.96247e-13
ENSG00000170476	MZB1	134.055	3.22816	0.665057	4.85397	0.000329396	1.21016e-06
ENSG00000012223	LTF	50.3243	3.17791	0.858885	3.70004	0.0182758	0.000215564
ENSG00000211895	IGHA1	1059.08	3.11081	0.798921	3.89376	0.0104887	9.8701e-05
ENSG00000243466	IGKV1-5	24.2347	3.10752	0.937241	3.3156	0.0454743	0.000914469
ENSG00000163221	S100A12	50.1593	3.06947	0.42517	7.21939	1.35034e-09	5.22209e-13
ENSG00000163220	S100A9	431.183	3.03166	0.51706	5.86328	3.52054e-06	4.53823e-09
ENSG00000187608	ISG15	34.0343	3.00957	0.848814	3.54561	0.0261172	0.000391699
ENSG00000142089	IFITM3	226.513	3.00464	0.577318	5.20448	8.62365e-05	1.94539e-07
ENSG00000145386	CCNA2	12.9214	2.94365	0.667114	4.41252	0.001865	1.02175e-05
ENSG00000254709	IGLL5	60.3613	2.93003	0.706827	4.14533	0.00482992	3.39324e-05
ENSG00000137965	IFI44	36.7345	2.70776	0.489336	5.53354	1.8074e-05	3.13831e-08
ENSG00000135636	DYSF	112.575	2.69949	0.407925	6.61762	7.07907e-08	3.65018e-11
ENSG00000121316	PLBD1	134.719	2.65558	0.498675	5.32526	4.60002e-05	1.00806e-07
ENSG00000198848	CES1	48.1646	2.59618	0.475157	5.46385	2.33186e-05	4.65921e-08
ENSG00000120885	CLU	125.917	2.508	0.396851	6.31974	3.38751e-07	2.62006e-10
ENSG00000137959	IFI44L	88.7097	2.49086	0.602382	4.13501	0.00496118	3.54941e-05
ENSG00000184557	SOCS3	87.8455	2.45415	0.291935	8.40649	6.55452e-13	4.22464e-17
ENSG00000284194	SCO2	47.5081	2.44134	0.383181	6.37125	2.90901e-07	1.87497e-10
ENSG00000135916	ITM2C	119.284	2.42177	0.657015	3.68602	0.0186677	0.000227788
ENSG00000211956	IGHV4-34	16.2355	2.39814	0.632092	3.79398	0.0143115	0.000148254
ENSG00000115155	OTOF	37.674	2.37873	0.484811	4.90651	0.000261928	9.27125e-07
ENSG00000088827	SIGLEC1	86.9648	2.34663	0.414396	5.66277	1.05041e-05	1.48946e-08
ENSG00000150337	FCGR1A	35.3864	2.32455	0.377474	6.15818	6.81266e-07	7.35874e-10
ENSG00000118985	ELL2	79.6634	2.28371	0.564882	4.0428	0.00666213	5.28161e-05
ENSG00000113368	LMNB1	63.8875	2.25993	0.305052	7.40834	4.96057e-10	1.27891e-13
ENSG00000103569	AQP9	28.3573	2.22855	0.43779	5.09045	0.000138557	3.57222e-07
ENSG00000183087	GAS6	41.8898	2.18885	0.339489	6.44749	1.96037e-07	1.13718e-10
ENSG00000005961	ITGA2B	50.7384	2.18383	0.436754	5.00015	0.000197506	5.72851e-07
ENSG00000113140	SPARC	62.7176	2.15208	0.446153	4.82363	0.000377087	1.40967e-06
ENSG00000119917	IFIT3	73.1926	2.14849	0.651126	3.29966	0.0472297	0.000968034
ENSG00000169413	RNASE6	20.1863	2.09303	0.487183	4.29619	0.00277922	1.73757e-05
ENSG00000171049	FPR2	22.4662	2.08447	0.376449	5.53721	1.8074e-05	3.07335e-08
ENSG00000134321	RSAD2	47.1156	2.07135	0.490945	4.21911	0.0036945	2.45268e-05
ENSG00000136026	CKAP4	83.0816	2.05088	0.324309	6.32384	3.38751e-07	2.55135e-10
ENSG00000153066	TXNDC11	146.801	2.04254	0.513731	3.9759	0.00805803	7.0115e-05
ENSG00000163191	S100A11	13.5558	2.01622	0.53745	3.75145	0.0156766	0.000175812
ENSG00000183019	MCEMP1	19.7558	1.99899	0.491879	4.06398	0.00623728	4.8242e-05
ENSG00000124491	F13A1	80.8804	1.98271	0.572908	3.46078	0.0329895	0.000538614
ENSG00000134326	CMPK2	39.8947	1.97962	0.483497	4.09437	0.00571102	4.23311e-05
ENSG00000017483	SLC38A5	37.4544	1.97364	0.493354	4.00045	0.00748884	6.32228e-05
ENSG00000155660	PDIA4	140.825	1.97094	0.569522	3.4607	0.0329895	0.000538775
ENSG00000185339	TCN2	14.4723	1.95809	0.432158	4.53096	0.00116793	5.87166e-06
ENSG00000100219	XBP1	269.926	1.95498	0.579253	3.375	0.0399049	0.000738169
ENSG00000166598	HSP90B1	636.981	1.94846	0.515533	3.7795	0.014561	0.000157145
ENSG00000002549	LAP3	65.2468	1.94843	0.354495	5.49637	2.07416e-05	3.87693e-08
ENSG00000038427	VCAN	1010.2	1.94155	0.427134	4.54553	0.00111864	5.47965e-06
ENSG00000121807	CCR2	85.4949	1.90988	0.419473	4.55305	0.00109377	5.28732e-06
ENSG00000170458	CD14	232.82	1.90962	0.497565	3.83794	0.0122611	0.000124073
ENSG00000074842	MYDGF	94.0981	1.90091	0.404367	4.70096	0.000618067	2.58939e-06
ENSG00000010327	STAB1	197.589	1.89578	0.345763	5.48288	2.16413e-05	4.18459e-08
ENSG00000145050	MANF	106.996	1.88923	0.412838	4.57619	0.00100637	4.7351e-06
ENSG00000198833	UBE2J1	195.028	1.85684	0.358423	5.18059	9.27484e-05	2.21185e-07
ENSG00000177575	CD163	89.8003	1.85484	0.401787	4.61648	0.000865094	3.9031e-06
ENSG00000168268	NT5DC2	29.4519	1.79196	0.51951	3.44933	0.0339271	0.000561989
ENSG00000111331	OAS3	273.508	1.7903	0.476574	3.7566	0.0154466	0.000172237
ENSG00000216490	IFI30	270.392	1.78208	0.329781	5.40383	3.16276e-05	6.52325e-08
ENSG00000157601	MX1	281.497	1.77366	0.491417	3.60928	0.0226415	0.000307047
ENSG00000163823	CCR1	39.0479	1.77359	0.458283	3.87009	0.0111052	0.000108797
ENSG00000117399	CDC20	12.5246	1.77079	0.505419	3.50361	0.0291335	0.000458994
ENSG00000235655	H3P6	62.0006	1.7672	0.355488	4.97121	0.000224414	6.65358e-07
ENSG00000138646	HERC5	18.8672	1.7651	0.515378	3.42486	0.0356107	0.000615125
ENSG00000005381	MPO	26.0799	1.76391	0.514155	3.4307	0.0353894	0.000602033
ENSG00000183508	TENT5C	187.411	1.73058	0.381134	4.54061	0.0011302	5.60913e-06
ENSG00000159128	IFNGR2	33.7498	1.72855	0.413095	4.1844	0.00418502	2.85925e-05
ENSG00000030582	GRN	339.454	1.72612	0.351661	4.90849	0.000261928	9.17791e-07
ENSG00000131747	TOP2A	24.6378	1.72567	0.51936	3.32269	0.0449101	0.000891544
ENSG00000123405	NFE2	37.2114	1.70678	0.366043	4.66279	0.000722382	3.11954e-06
ENSG00000188313	PLSCR1	31.7349	1.70645	0.369322	4.62049	0.000860812	3.8283e-06
ENSG00000025708	TYMP	302.308	1.69081	0.34118	4.95578	0.000232862	7.20423e-07
ENSG00000143870	PDIA6	278.24	1.68823	0.355946	4.74292	0.000544724	2.10657e-06
ENSG00000179218	CALR	510.986	1.67295	0.473612	3.53233	0.0267404	0.000411921
ENSG00000106803	SEC61B	19.4561	1.65912	0.422612	3.92587	0.00957689	8.64173e-05
ENSG00000108829	LRRC59	76.2288	1.65743	0.335496	4.94023	0.000246828	7.80298e-07
ENSG00000159339	PADI4	21.6545	1.65525	0.45176	3.664	0.0195556	0.000248306
ENSG00000132530	XAF1	160.063	1.63403	0.479684	3.40647	0.0369208	0.0006581
ENSG00000128228	SDF2L1	46.1272	1.6268	0.429394	3.78859	0.0143328	0.000151504
ENSG00000166794	PPIB	185.17	1.61265	0.352635	4.57313	0.0010074	4.80486e-06
ENSG00000057657	PRDM1	81.6899	1.61219	0.381549	4.22539	0.00362826	2.38532e-05
ENSG00000135074	ADAM19	109.641	1.61152	0.328466	4.90621	0.000261928	9.28525e-07
ENSG00000142657	PGD	177.206	1.61071	0.257633	6.25195	4.19277e-07	4.0536e-10
ENSG00000108679	LGALS3BP	75.5124	1.60467	0.41402	3.87584	0.0109907	0.000106258
ENSG00000118705	RPN2	112.753	1.59375	0.401452	3.96996	0.0082007	7.18849e-05
ENSG00000100097	LGALS1	46.6303	1.58522	0.353618	4.48285	0.00139356	7.36526e-06
ENSG00000173334	TRIB1	147.017	1.58306	0.264826	5.97773	1.84763e-06	2.26265e-09
ENSG00000117984	CTSD	261.825	1.58243	0.251391	6.2947	3.41335e-07	3.08005e-10
ENSG00000106605	BLVRA	30.413	1.57248	0.341405	4.6059	0.000897435	4.10686e-06
ENSG00000166562	SEC11C	45.1737	1.56093	0.413209	3.77758	0.014561	0.000158359
ENSG00000169020	ATP5ME	14.056	1.55987	0.431852	3.61206	0.0225655	0.000303778
ENSG00000068079	IFI35	33.5525	1.55538	0.370802	4.19463	0.00403856	2.73316e-05
ENSG00000163563	MNDA	105.792	1.55289	0.372188	4.17233	0.00437181	3.01504e-05
ENSG00000138061	CYP1B1	40.956	1.54827	0.408657	3.78867	0.0143328	0.000151453
ENSG00000109743	BST1	29.5208	1.54276	0.4506	3.42379	0.0356176	0.00061754
ENSG00000203710	CR1	82.0922	1.53364	0.348927	4.39532	0.00192637	1.10612e-05
ENSG00000067225	PKM	565.3	1.50299	0.270289	5.56066	1.73743e-05	2.68761e-08
ENSG00000136830	NIBAN2	29.5584	1.49944	0.424778	3.52994	0.0268698	0.000415647
ENSG00000100365	NCF4	29.5239	1.49927	0.341278	4.3931	0.00192637	1.11746e-05
ENSG00000115267	IFIH1	40.0928	1.48921	0.413419	3.60219	0.0229842	0.000315542
ENSG00000171848	RRM2	47.1572	1.48906	0.347444	4.28575	0.00288333	1.82125e-05
ENSG00000117450	PRDX1	35.7586	1.48295	0.381608	3.88604	0.0106815	0.000101892
ENSG00000166825	ANPEP	75.2669	1.47671	0.437903	3.37223	0.0400292	0.000745629
ENSG00000111775	COX6A1	29.6821	1.46864	0.359299	4.08751	0.00578212	4.36035e-05
ENSG00000160932	LY6E	70.9965	1.46302	0.375579	3.89538	0.0104887	9.80465e-05
ENSG00000171051	FPR1	89.365	1.4584	0.356496	4.09092	0.00574685	4.29671e-05
ENSG00000185507	IRF7	57.9761	1.45039	0.430517	3.36896	0.0402288	0.000754533
ENSG00000069399	BCL3	19.9307	1.4451	0.371431	3.89063	0.0105529	9.9986e-05
ENSG00000145287	PLAC8	67.5549	1.43783	0.334134	4.30314	0.00274159	1.68398e-05
ENSG00000111206	FOXM1	23.9693	1.43292	0.353845	4.04957	0.00652531	5.13108e-05
ENSG00000125844	RRBP1	153.281	1.43225	0.325211	4.40405	0.00189476	1.06248e-05
ENSG00000111885	MAN1A1	93.9459	1.43077	0.396103	3.61212	0.0225655	0.000303704
ENSG00000117151	CTBS	16.4807	1.42682	0.396886	3.59504	0.0232552	0.000324341
ENSG00000123353	ORMDL2	23.2314	1.42372	0.401584	3.54526	0.0261172	0.000392221
ENSG00000259207	ITGB3	69.2424	1.42071	0.391263	3.63109	0.0217988	0.000282231
ENSG00000198355	PIM3	51.904	1.41136	0.299048	4.71952	0.000575294	2.36405e-06
ENSG00000233276	GPX1	256.532	1.40993	0.295059	4.77848	0.00046447	1.76627e-06
ENSG00000137767	SQOR	49.5302	1.40793	0.279939	5.02941	0.000177521	4.92e-07
ENSG00000103490	PYCARD	30.9949	1.40731	0.42483	3.31264	0.0456652	0.000924194
ENSG00000121775	TMEM39B	14.4519	1.40666	0.381417	3.68799	0.0186535	0.00022603
ENSG00000054148	PHPT1	25.6199	1.40051	0.376143	3.72334	0.0172333	0.000196602
ENSG00000105281	SLC1A5	56.1392	1.40024	0.380736	3.67772	0.0191066	0.000235329
ENSG00000181789	COPG1	66.4769	1.39807	0.356418	3.92256	0.00964055	8.76132e-05
ENSG00000169679	BUB1	21.744	1.39594	0.415305	3.36124	0.040917	0.000775934
ENSG00000108953	YWHAE	68.3846	1.38976	0.299955	4.63323	0.000821406	3.6001e-06
ENSG00000096080	MRPS18A	15.5674	1.38367	0.40946	3.37925	0.0395682	0.00072684
ENSG00000110777	POU2AF1	39.4642	1.38362	0.370098	3.73853	0.016317	0.000185098
ENSG00000137265	IRF4	94.5695	1.38134	0.409489	3.37334	0.0400059	0.000742617
ENSG00000042493	CAPG	43.8634	1.3775	0.404548	3.40504	0.0369208	0.000661551
ENSG00000135940	COX5B	25.8232	1.37566	0.325286	4.22907	0.00360471	2.34661e-05
ENSG00000113621	TXNDC15	36.7236	1.37426	0.382332	3.59442	0.0232552	0.000325112
ENSG00000090013	BLVRB	39.5178	1.36744	0.363001	3.76704	0.0150766	0.000165196
ENSG00000185883	ATP6V0C	28.1382	1.36435	0.280179	4.86956	0.000309882	1.11849e-06
ENSG00000122705	CLTA	41.4188	1.35974	0.396471	3.42961	0.0353894	0.00060446
ENSG00000111335	OAS2	194.109	1.35319	0.372686	3.63092	0.0217988	0.000282408
ENSG00000197956	S100A6	64.6296	1.35297	0.335929	4.02756	0.00693331	5.63583e-05
ENSG00000111640	GAPDH	582.654	1.35251	0.299726	4.5125	0.00125825	6.40679e-06
ENSG00000277791	PSMB3	31.7514	1.34659	0.390713	3.4465	0.0341511	0.0005679
ENSG00000198053	SIRPA	68.5768	1.34329	0.354943	3.78453	0.0143933	0.000153999
ENSG00000240505	TNFRSF13B	32.1442	1.33122	0.358754	3.71067	0.0177189	0.000206712
ENSG00000151726	ACSL1	80.45	1.32755	0.336085	3.95006	0.00884831	7.8132e-05
ENSG00000124762	CDKN1A	55.3757	1.32618	0.400175	3.314	0.0455896	0.000919725
ENSG00000198736	MSRB1	41.9206	1.32195	0.296627	4.45661	0.00155648	8.32662e-06
ENSG00000164733	CTSB	507.814	1.31451	0.278055	4.72751	0.00056877	2.27288e-06
ENSG00000101084	RAB5IF	77.8368	1.31211	0.278063	4.71874	0.000575294	2.37311e-06
ENSG00000121858	TNFSF10	44.0975	1.30696	0.320264	4.0809	0.00589857	4.48618e-05
ENSG00000138413	IDH1	39.7516	1.30557	0.365746	3.56962	0.0244348	0.000357505
ENSG00000137193	PIM1	161.456	1.29875	0.255786	5.07746	0.000144747	3.82509e-07
ENSG00000066336	SPI1	55.2375	1.28859	0.349039	3.69183	0.0185716	0.000222644
ENSG00000186818	LILRB4	36.484	1.28821	0.367745	3.503	0.0291335	0.000460052
ENSG00000170266	GLB1	42.7243	1.28788	0.320738	4.01537	0.00713834	5.9352e-05
ENSG00000167900	TK1	19.8609	1.2869	0.379966	3.38689	0.0388919	0.000706897
ENSG00000166136	NDUFB8	37.8579	1.2689	0.377592	3.36051	0.040917	0.000777989
ENSG00000058262	SEC61A1	212.995	1.26801	0.343188	3.6948	0.0185498	0.000220062
ENSG00000135404	CD63	120.332	1.2667	0.224412	5.64452	1.11737e-05	1.65642e-08
ENSG00000059804	SLC2A3	175.902	1.25364	0.186036	6.73869	3.54229e-08	1.5982e-11
ENSG00000108179	PPIF	32.7195	1.25125	0.285429	4.38374	0.00198892	1.16659e-05
ENSG00000138821	SLC39A8	30.4018	1.24745	0.353973	3.52413	0.0273522	0.000424871
ENSG00000136689	IL1RN	22.9485	1.24441	0.363164	3.42659	0.0355169	0.000611215
ENSG00000042753	AP2S1	30.6238	1.24134	0.355112	3.49563	0.0298278	0.000472939
ENSG00000196154	S100A4	59.1325	1.22776	0.308363	3.98156	0.00792715	6.84653e-05
ENSG00000134333	LDHA	157.419	1.21944	0.284798	4.28177	0.00290567	1.85408e-05
ENSG00000213719	CLIC1	178.471	1.21913	0.270785	4.50223	0.00128803	6.72446e-06
ENSG00000169223	LMAN2	140.667	1.21826	0.316338	3.85114	0.0117681	0.000117568
ENSG00000102007	PLP2	24.6767	1.21462	0.341315	3.55866	0.0253654	0.000372757
ENSG00000158470	B4GALT5	67.5609	1.2119	0.276604	4.38136	0.00198892	1.17938e-05
ENSG00000163902	RPN1	110.29	1.2005	0.327404	3.66674	0.0195556	0.000245662
ENSG00000149428	HYOU1	169.364	1.1941	0.32579	3.66523	0.0195556	0.000247113
ENSG00000132965	ALOX5AP	104.047	1.18186	0.306633	3.8543	0.011693	0.000116063
ENSG00000105669	COPE	58.825	1.17626	0.32467	3.62294	0.0222616	0.000291274
ENSG00000136240	KDELR2	39.9541	1.16616	0.292231	3.99055	0.00774812	6.59202e-05
ENSG00000186283	TOR3A	39.5197	1.16103	0.323728	3.58646	0.0235808	0.000335202
ENSG00000171621	SPSB1	18.8015	1.15747	0.345868	3.34656	0.0421748	0.000818216
ENSG00000155380	SLC16A1	34.5086	1.15462	0.331577	3.48219	0.0309884	0.000497333
ENSG00000138801	PAPSS1	30.0087	1.15348	0.343865	3.35446	0.041681	0.000795203
ENSG00000084234	APLP2	419.239	1.14799	0.277608	4.1353	0.00496118	3.54485e-05
ENSG00000138119	MYOF	51.6481	1.14735	0.32017	3.58357	0.0235808	0.000338932
ENSG00000148773	MKI67	209.243	1.14244	0.303568	3.76337	0.0151214	0.000167637
ENSG00000100504	PYGL	53.9517	1.13968	0.317571	3.58874	0.0235808	0.000332277
ENSG00000067167	TRAM1	132.368	1.13724	0.339654	3.34823	0.0421748	0.000813301
ENSG00000130303	BST2	91.5025	1.13339	0.288556	3.92779	0.00956893	8.57288e-05
ENSG00000178057	NDUFAF3	58.7897	1.13296	0.301006	3.76392	0.0151214	0.000167268
ENSG00000181817	LSM10	32.0649	1.12912	0.289405	3.90154	0.0102984	9.55829e-05
ENSG00000198019	FCGR1B	41.2769	1.11678	0.259625	4.30151	0.00274159	1.69638e-05
ENSG00000130164	LDLR	71.4842	1.10524	0.250282	4.41596	0.00185741	1.00562e-05
ENSG00000138642	HERC6	38.9692	1.10466	0.319452	3.45799	0.0331126	0.000544229
ENSG00000165672	PRDX3	47.1418	1.10346	0.322671	3.41976	0.035883	0.000626768
ENSG00000128245	YWHAH	58.7747	1.09648	0.296166	3.70224	0.0182178	0.000213705
ENSG00000135218	CD36	62.7718	1.09505	0.289913	3.77719	0.014561	0.000158609
ENSG00000122862	SRGN	188.802	1.0948	0.260231	4.20704	0.00385994	2.58739e-05
ENSG00000021355	SERPINB1	102.335	1.08575	0.236891	4.58331	0.000986208	4.57667e-06
ENSG00000206341	HLA-H	114.278	1.08372	0.315102	3.43926	0.0347869	0.000583306
ENSG00000062582	MRPS24	22.104	1.07581	0.318107	3.3819	0.0394181	0.000719853
ENSG00000064601	CTSA	192.528	1.0716	0.21281	5.03549	0.000176071	4.76636e-07
ENSG00000135604	STX11	64.3622	1.06579	0.264733	4.02592	0.00693331	5.67535e-05
ENSG00000164111	ANXA5	85.9421	1.06379	0.30745	3.46005	0.0329895	0.000540079
ENSG00000198734	F5	50.9912	1.05636	0.239725	4.40654	0.00189476	1.05036e-05
ENSG00000182718	ANXA2	386.623	1.05099	0.285868	3.67651	0.0191066	0.000236447
ENSG00000169230	PRELID1	111.315	1.04747	0.27612	3.79355	0.0143115	0.000148511
ENSG00000130830	MPP1	50.9167	1.04371	0.282579	3.6935	0.0185498	0.000221186
ENSG00000104687	GSR	39.822	1.03992	0.314612	3.30542	0.0464154	0.000948352
ENSG00000105355	PLIN3	60.2141	1.03498	0.255186	4.05579	0.00640675	4.99657e-05
ENSG00000198911	SREBF2	87.941	1.03259	0.295882	3.48986	0.0303558	0.000483267
ENSG00000184840	TMED9	77.2181	1.03092	0.285723	3.6081	0.0226415	0.000308443
ENSG00000133106	EPSTI1	49.0603	1.02655	0.299288	3.42997	0.0353894	0.000603642
ENSG00000124641	MED20	27.2127	1.02515	0.283175	3.62019	0.0222853	0.000294387
ENSG00000118515	SGK1	151.005	1.02199	0.288706	3.5399	0.0263617	0.000400274
ENSG00000135821	GLUL	371.592	1.01995	0.246941	4.13033	0.00501812	3.62249e-05
ENSG00000090520	DNAJB11	112.512	1.01951	0.28425	3.58666	0.0235808	0.000334947
ENSG00000148926	ADM	29.815	1.00803	0.285297	3.53326	0.0267404	0.000410466
ENSG00000034510	TMSB10	390.923	1.00395	0.273661	3.66859	0.0195556	0.000243887
ENSG00000106397	PLOD3	49.5788	0.99983	0.22735	4.39775	0.00192637	1.09381e-05
ENSG00000074800	ENO1	347.279	0.999483	0.248173	4.02737	0.00693331	5.64046e-05
ENSG00000059728	MXD1	63.5932	0.998086	0.221581	4.50438	0.00128803	6.65662e-06
ENSG00000117298	ECE1	115.483	0.996987	0.235529	4.23297	0.0035781	2.30622e-05
ENSG00000075142	SRI	24.0362	0.994964	0.2953	3.36933	0.0402288	0.000753498
ENSG00000273749	CYFIP1	66.866	0.994172	0.293127	3.3916	0.0383649	0.000694846
ENSG00000110880	CORO1C	140.769	0.989462	0.275996	3.58505	0.0235808	0.00033701
ENSG00000142227	EMP3	108.21	0.986962	0.272632	3.62013	0.0222853	0.000294456
ENSG00000126067	PSMB2	61.1473	0.981573	0.266362	3.6851	0.0186677	0.000228609
ENSG00000115677	HDLBP	271.121	0.967638	0.289094	3.34714	0.0421748	0.000816514
ENSG00000136630	HLX	38.6519	0.96176	0.239103	4.02237	0.00698359	5.76152e-05
ENSG00000164104	HMGB2	96.5221	0.96115	0.272982	3.52093	0.0275699	0.00043003
ENSG00000160410	SHKBP1	97.286	0.951366	0.285633	3.33073	0.0440626	0.000866199
ENSG00000026025	VIM	644.458	0.949802	0.25535	3.71961	0.0172346	0.000199532
ENSG00000138496	PARP9	96.515	0.945669	0.273086	3.4629	0.0329895	0.000534389
ENSG00000099194	SCD	35.4953	0.945556	0.262991	3.5954	0.0232552	0.000323896
ENSG00000174437	ATP2A2	225.021	0.935662	0.281567	3.32305	0.0449101	0.000890394
ENSG00000167645	YIF1B	30.3346	0.92963	0.281239	3.30548	0.0464154	0.000948127
ENSG00000171314	PGAM1	167.559	0.927671	0.241349	3.84369	0.0120539	0.000121199
ENSG00000108774	RAB5C	58.2789	0.922139	0.267154	3.45172	0.033759	0.000557028
ENSG00000170606	HSPA4	54.5508	0.916086	0.253952	3.60732	0.0226415	0.000309378
ENSG00000138069	RAB1A	50.024	0.914599	0.26302	3.4773	0.0314324	0.000506484
ENSG00000104904	OAZ1	572.928	0.913182	0.249429	3.66109	0.0196792	0.000251143
ENSG00000119383	PTPA	38.1235	0.910391	0.261127	3.4864	0.0306277	0.00048957
ENSG00000159346	ADIPOR1	70.5508	0.902795	0.225675	4.00041	0.00748884	6.32316e-05
ENSG00000198246	SLC29A3	33.0693	0.902287	0.268458	3.361	0.040917	0.000776609
ENSG00000144597	EAF1	57.6935	0.887033	0.247651	3.58179	0.0236364	0.000341253
ENSG00000051108	HERPUD1	74.7308	0.884893	0.249509	3.54653	0.0261172	0.000390335
ENSG00000172936	MYD88	156.354	0.884532	0.258638	3.41996	0.035883	0.000626299
ENSG00000101294	HM13	97.5098	0.875286	0.226302	3.86778	0.0111374	0.000109831
ENSG00000149781	FERMT3	155.946	0.870624	0.229797	3.78866	0.0143328	0.00015146
ENSG00000204386	NEU1	82.5011	0.870244	0.235929	3.68858	0.0186535	0.000225507
ENSG00000185624	P4HB	301.57	0.864324	0.252144	3.4279	0.0354784	0.000608267
ENSG00000198258	UBL5	39.7624	0.844609	0.251912	3.35279	0.0417921	0.000800017
ENSG00000156273	BACH1	73.0533	0.838365	0.214139	3.91504	0.00984856	9.03874e-05
ENSG00000143761	ARF1	263.859	0.834163	0.242693	3.43711	0.0348175	0.000587959
ENSG00000257017	HP	39.3305	0.827325	0.242426	3.41269	0.0365576	0.000643262
ENSG00000165025	SYK	150.152	0.819313	0.22459	3.64804	0.0206023	0.000264251
ENSG00000138185	ENTPD1	70.0085	0.81653	0.246013	3.31905	0.0452065	0.000903257
ENSG00000127946	HIP1	57.9243	0.80695	0.238654	3.38126	0.0394181	0.000721544
ENSG00000108883	EFTUD2	120.946	0.790847	0.221521	3.57008	0.0244348	0.00035687
ENSG00000103035	PSMD7	78.8468	0.788271	0.235653	3.34504	0.0421876	0.0008227
ENSG00000187446	CHP1	59.1185	0.787393	0.23501	3.35047	0.0420027	0.000806756
ENSG00000159720	ATP6V0D1	167.35	0.768457	0.201186	3.81963	0.0130415	0.000133651
ENSG00000113749	HRH2	96.3445	0.75226	0.224915	3.34464	0.0421876	0.000823902
ENSG00000129657	SEC14L1	146.926	0.738315	0.216529	3.40977	0.0368159	0.00065018
ENSG00000167460	TPM4	194.061	0.725868	0.204623	3.54734	0.0261172	0.000389137
ENSG00000177885	GRB2	239.208	0.658374	0.195749	3.36336	0.0409126	0.000769995
ENSG00000121060	TRIM25	136.122	0.636444	0.180862	3.51894	0.0276633	0.00043327
ENSG00000116260	QSOX1	84.3204	0.633601	0.190766	3.32136	0.0449785	0.0008958
ENSG00000282458	WASH5P	234.813	-0.516744	0.146259	-3.53306	0.0267404	0.000410777
ENSG00000126822	PLEKHG3	109.008	-0.584986	0.176697	-3.31068	0.0458413	0.000930712
ENSG00000184677	ZBTB40	90.2799	-0.59436	0.164376	-3.61586	0.0225457	0.00029935
ENSG00000134744	TUT4	91.9698	-0.594589	0.174611	-3.40523	0.0369208	0.000661091
ENSG00000116667	C1orf21	71.6522	-0.64158	0.190088	-3.37517	0.0399049	0.000737708
ENSG00000186001	LRCH3	61.3303	-0.653385	0.196557	-3.32415	0.0449101	0.000886885
ENSG00000149970	CNKSR2	36.3694	-0.839564	0.246362	-3.40784	0.0369208	0.000654782
ENSG00000121716	PILRB	73.3981	-0.842434	0.247916	-3.39806	0.0376052	0.000678663
ENSG00000174652	ZNF266	62.8035	-0.852514	0.23603	-3.61189	0.0225655	0.000303976
ENSG00000117020	AKT3	65.4636	-0.864973	0.21015	-4.11598	0.00524706	3.8554e-05
ENSG00000100027	YPEL1	44.388	-0.930452	0.272573	-3.41359	0.0365576	0.000641137
ENSG00000122550	KLHL7	18.5709	-1.02154	0.306114	-3.33712	0.0432026	0.00084651
ENSG00000007264	MATK	55.2096	-1.04672	0.304422	-3.43838	0.0347869	0.0005852
ENSG00000108854	SMURF2	33.2323	-1.07633	0.304097	-3.53943	0.0263617	0.00040099
ENSG00000156738	MS4A1	157.052	-1.14396	0.30596	-3.73893	0.016317	0.000184805
ENSG00000165322	ARHGAP12	26.7593	-1.23262	0.331187	-3.72182	0.0172346	0.000197793
ENSG00000197857	ZNF44	14.6842	-1.25926	0.352715	-3.5702	0.0244348	0.000356704
ENSG00000198574	SH2D1B	32.877	-1.27819	0.333765	-3.82962	0.0126025	0.00012834
ENSG00000153822	KCNJ16	17.4891	-1.33825	0.373431	-3.58366	0.0235808	0.000338816
ENSG00000216937	CCDC7	17.952	-1.35757	0.394022	-3.44542	0.034155	0.000570167
ENSG00000274775		19.6473	-1.38669	0.366327	-3.7854	0.0143933	0.000153462
ENSG00000265206		18.7478	-1.39178	0.359407	-3.87243	0.0110717	0.000107755
ENSG00000184613	NELL2	45.2334	-1.39266	0.355813	-3.91402	0.00984856	9.07731e-05
ENSG00000187979	FAM230D	17.4521	-1.54472	0.45403	-3.40223	0.0371682	0.000668381

## Sheet: Raw_data
Analysis of DEGs in the comparison of severe COVID-19 patients versus healthy humans.
Gene	Symble	BaseMean	Log2FoldChange	lfcSE	Stat	FDR	P-value
ENSG00000184557	SOCS3	87.8455	2.45415	0.291935	8.40649	6.55452e-13	4.22464e-17
ENSG00000211896	IGHG1	3215.68	5.957	0.726816	8.19602	1.92754e-12	2.48475e-16
ENSG00000211897	IGHG3	502.27	4.9337	0.649022	7.60175	1.51097e-10	2.92163e-14
ENSG00000113368	LMNB1	63.8875	2.25993	0.305052	7.40834	4.96057e-10	1.27891e-13
ENSG00000143546	S100A8	463.957	3.37553	0.465152	7.25684	1.22955e-09	3.96247e-13
ENSG00000163221	S100A12	50.1593	3.06947	0.42517	7.21939	1.35034e-09	5.22209e-13
ENSG00000059804	SLC2A3	175.902	1.25364	0.186036	6.73869	3.54229e-08	1.5982e-11
ENSG00000135636	DYSF	112.575	2.69949	0.407925	6.61762	7.07907e-08	3.65018e-11
ENSG00000183087	GAS6	41.8898	2.18885	0.339489	6.44749	1.96037e-07	1.13718e-10
ENSG00000284194	SCO2	47.5081	2.44134	0.383181	6.37125	2.90901e-07	1.87497e-10
ENSG00000120885	CLU	125.917	2.508	0.396851	6.31974	3.38751e-07	2.62006e-10
ENSG00000136026	CKAP4	83.0816	2.05088	0.324309	6.32384	3.38751e-07	2.55135e-10
ENSG00000117984	CTSD	261.825	1.58243	0.251391	6.2947	3.41335e-07	3.08005e-10
ENSG00000211663	IGLV3-19	65.0566	6.01262	0.953749	6.30419	3.41335e-07	2.89699e-10
ENSG00000142657	PGD	177.206	1.61071	0.257633	6.25195	4.19277e-07	4.0536e-10
ENSG00000150337	FCGR1A	35.3864	2.32455	0.377474	6.15818	6.81266e-07	7.35874e-10
ENSG00000211677	IGLC2	1110.41	4.53014	0.735901	6.15591	6.81266e-07	7.46473e-10
ENSG00000169385	RNASE2	18.4028	4.40965	0.723152	6.09782	9.26819e-07	1.07527e-09
ENSG00000173334	TRIB1	147.017	1.58306	0.264826	5.97773	1.84763e-06	2.26265e-09
ENSG00000163220	S100A9	431.183	3.03166	0.51706	5.86328	3.52054e-06	4.53823e-09
ENSG00000243238	IGKV2-30	13.9872	5.30365	0.929602	5.70529	8.58107e-06	1.16147e-08
ENSG00000088827	SIGLEC1	86.9648	2.34663	0.414396	5.66277	1.05041e-05	1.48946e-08
ENSG00000135404	CD63	120.332	1.2667	0.224412	5.64452	1.11737e-05	1.65642e-08
ENSG00000067225	PKM	565.3	1.50299	0.270289	5.56066	1.73743e-05	2.68761e-08
ENSG00000137965	IFI44	36.7345	2.70776	0.489336	5.53354	1.8074e-05	3.13831e-08
ENSG00000171049	FPR2	22.4662	2.08447	0.376449	5.53721	1.8074e-05	3.07335e-08
ENSG00000211892	IGHG4	352.515	4.29717	0.776623	5.53315	1.8074e-05	3.14534e-08
ENSG00000211675	IGLC1	395.676	4.2085	0.763898	5.50924	1.9969e-05	3.60382e-08
ENSG00000002549	LAP3	65.2468	1.94843	0.354495	5.49637	2.07416e-05	3.87693e-08
ENSG00000010327	STAB1	197.589	1.89578	0.345763	5.48288	2.16413e-05	4.18459e-08
ENSG00000198848	CES1	48.1646	2.59618	0.475157	5.46385	2.33186e-05	4.65921e-08
ENSG00000216490	IFI30	270.392	1.78208	0.329781	5.40383	3.16276e-05	6.52325e-08
ENSG00000239951	IGKV3-20	44.5173	4.9191	0.915561	5.37277	3.64534e-05	7.75354e-08
ENSG00000121316	PLBD1	134.719	2.65558	0.498675	5.32526	4.60002e-05	1.00806e-07
ENSG00000142089	IFITM3	226.513	3.00464	0.577318	5.20448	8.62365e-05	1.94539e-07
ENSG00000198833	UBE2J1	195.028	1.85684	0.358423	5.18059	9.27484e-05	2.21185e-07
ENSG00000253755	IGHGP	34.2733	4.00488	0.77266	5.18323	9.27484e-05	2.18076e-07
ENSG00000270550	IGHV3-30	102.026	6.14207	1.1919	5.15319	0.000104561	2.56096e-07
ENSG00000239264	TXNDC5	713.218	3.45581	0.677672	5.09953	0.000135455	3.40492e-07
ENSG00000103569	AQP9	28.3573	2.22855	0.43779	5.09045	0.000138557	3.57222e-07
ENSG00000137193	PIM1	161.456	1.29875	0.255786	5.07746	0.000144747	3.82509e-07
ENSG00000064601	CTSA	192.528	1.0716	0.21281	5.03549	0.000176071	4.76636e-07
ENSG00000137767	SQOR	49.5302	1.40793	0.279939	5.02941	0.000177521	4.92e-07
ENSG00000211679	IGLC3	483.318	3.78884	0.75557	5.01454	0.000187446	5.31592e-07
ENSG00000005961	ITGA2B	50.7384	2.18383	0.436754	5.00015	0.000197506	5.72851e-07
ENSG00000235655	H3P6	62.0006	1.7672	0.355488	4.97121	0.000224414	6.65358e-07
ENSG00000025708	TYMP	302.308	1.69081	0.34118	4.95578	0.000232862	7.20423e-07
ENSG00000211673	IGLV3-1	30.9405	5.18608	1.04592	4.95837	0.000232862	7.10858e-07
ENSG00000101057	MYBL2	57.6005	3.74316	0.758297	4.93626	0.000246828	7.9633e-07
ENSG00000108829	LRRC59	76.2288	1.65743	0.335496	4.94023	0.000246828	7.80298e-07
ENSG00000211592	IGKC	2246.15	3.71938	0.754038	4.93262	0.000246828	8.11358e-07
ENSG00000211662	IGLV3-21	15.3364	6.8707	1.39575	4.92258	0.000254835	8.54104e-07
ENSG00000030582	GRN	339.454	1.72612	0.351661	4.90849	0.000261928	9.17791e-07
ENSG00000115155	OTOF	37.674	2.37873	0.484811	4.90651	0.000261928	9.27125e-07
ENSG00000135074	ADAM19	109.641	1.61152	0.328466	4.90621	0.000261928	9.28525e-07
ENSG00000185883	ATP6V0C	28.1382	1.36435	0.280179	4.86956	0.000309882	1.11849e-06
ENSG00000170476	MZB1	134.055	3.22816	0.665057	4.85397	0.000329396	1.21016e-06
ENSG00000113140	SPARC	62.7176	2.15208	0.446153	4.82363	0.000377087	1.40967e-06
ENSG00000233276	GPX1	256.532	1.40993	0.295059	4.77848	0.00046447	1.76627e-06
ENSG00000143870	PDIA6	278.24	1.68823	0.355946	4.74292	0.000544724	2.10657e-06
ENSG00000132465	JCHAIN	293.629	3.5658	0.75239	4.73931	0.000545443	2.14451e-06
ENSG00000164733	CTSB	507.814	1.31451	0.278055	4.72751	0.00056877	2.27288e-06
ENSG00000101084	RAB5IF	77.8368	1.31211	0.278063	4.71874	0.000575294	2.37311e-06
ENSG00000198355	PIM3	51.904	1.41136	0.299048	4.71952	0.000575294	2.36405e-06
ENSG00000074842	MYDGF	94.0981	1.90091	0.404367	4.70096	0.000618067	2.58939e-06
ENSG00000165949	IFI27	148.97	3.92636	0.837034	4.6908	0.000639729	2.72138e-06
ENSG00000123405	NFE2	37.2114	1.70678	0.366043	4.66279	0.000722382	3.11954e-06
ENSG00000108953	YWHAE	68.3846	1.38976	0.299955	4.63323	0.000821406	3.6001e-06
ENSG00000188313	PLSCR1	31.7349	1.70645	0.369322	4.62049	0.000860812	3.8283e-06
ENSG00000177575	CD163	89.8003	1.85484	0.401787	4.61648	0.000865094	3.9031e-06
ENSG00000106605	BLVRA	30.413	1.57248	0.341405	4.6059	0.000897435	4.10686e-06
ENSG00000021355	SERPINB1	102.335	1.08575	0.236891	4.58331	0.000986208	4.57667e-06
ENSG00000145050	MANF	106.996	1.88923	0.412838	4.57619	0.00100637	4.7351e-06
ENSG00000166794	PPIB	185.17	1.61265	0.352635	4.57313	0.0010074	4.80486e-06
ENSG00000121807	CCR2	85.4949	1.90988	0.419473	4.55305	0.00109377	5.28732e-06
ENSG00000038427	VCAN	1010.2	1.94155	0.427134	4.54553	0.00111864	5.47965e-06
ENSG00000183508	TENT5C	187.411	1.73058	0.381134	4.54061	0.0011302	5.60913e-06
ENSG00000185339	TCN2	14.4723	1.95809	0.432158	4.53096	0.00116793	5.87166e-06
ENSG00000111640	GAPDH	582.654	1.35251	0.299726	4.5125	0.00125825	6.40679e-06
ENSG00000059728	MXD1	63.5932	0.998086	0.221581	4.50438	0.00128803	6.65662e-06
ENSG00000213719	CLIC1	178.471	1.21913	0.270785	4.50223	0.00128803	6.72446e-06
ENSG00000100097	LGALS1	46.6303	1.58522	0.353618	4.48285	0.00139356	7.36526e-06
ENSG00000198736	MSRB1	41.9206	1.32195	0.296627	4.45661	0.00155648	8.32662e-06
ENSG00000130164	LDLR	71.4842	1.10524	0.250282	4.41596	0.00185741	1.00562e-05
ENSG00000145386	CCNA2	12.9214	2.94365	0.667114	4.41252	0.001865	1.02175e-05
ENSG00000125844	RRBP1	153.281	1.43225	0.325211	4.40405	0.00189476	1.06248e-05
ENSG00000198734	F5	50.9912	1.05636	0.239725	4.40654	0.00189476	1.05036e-05
ENSG00000100365	NCF4	29.5239	1.49927	0.341278	4.3931	0.00192637	1.11746e-05
ENSG00000106397	PLOD3	49.5788	0.99983	0.22735	4.39775	0.00192637	1.09381e-05
ENSG00000203710	CR1	82.0922	1.53364	0.348927	4.39532	0.00192637	1.10612e-05
ENSG00000108179	PPIF	32.7195	1.25125	0.285429	4.38374	0.00198892	1.16659e-05
ENSG00000158470	B4GALT5	67.5609	1.2119	0.276604	4.38136	0.00198892	1.17938e-05
ENSG00000126709	IFI6	61.089	3.82556	0.882853	4.33318	0.00245185	1.46969e-05
ENSG00000211659	IGLV3-25	30.0474	5.5841	1.29209	4.32175	0.00255492	1.54793e-05
ENSG00000145287	PLAC8	67.5549	1.43783	0.334134	4.30314	0.00274159	1.68398e-05
ENSG00000198019	FCGR1B	41.2769	1.11678	0.259625	4.30151	0.00274159	1.69638e-05
ENSG00000169413	RNASE6	20.1863	2.09303	0.487183	4.29619	0.00277922	1.73757e-05
ENSG00000171848	RRM2	47.1572	1.48906	0.347444	4.28575	0.00288333	1.82125e-05
ENSG00000134333	LDHA	157.419	1.21944	0.284798	4.28177	0.00290567	1.85408e-05
ENSG00000117298	ECE1	115.483	0.996987	0.235529	4.23297	0.0035781	2.30622e-05
ENSG00000135940	COX5B	25.8232	1.37566	0.325286	4.22907	0.00360471	2.34661e-05
ENSG00000057657	PRDM1	81.6899	1.61219	0.381549	4.22539	0.00362826	2.38532e-05
ENSG00000134321	RSAD2	47.1156	2.07135	0.490945	4.21911	0.0036945	2.45268e-05
ENSG00000122862	SRGN	188.802	1.0948	0.260231	4.20704	0.00385994	2.58739e-05
ENSG00000068079	IFI35	33.5525	1.55538	0.370802	4.19463	0.00403856	2.73316e-05
ENSG00000159128	IFNGR2	33.7498	1.72855	0.413095	4.1844	0.00418502	2.85925e-05
ENSG00000163563	MNDA	105.792	1.55289	0.372188	4.17233	0.00437181	3.01504e-05
ENSG00000211666	IGLV2-14	28.5637	3.93259	0.947217	4.15173	0.00474021	3.29966e-05
ENSG00000254709	IGLL5	60.3613	2.93003	0.706827	4.14533	0.00482992	3.39324e-05
ENSG00000084234	APLP2	419.239	1.14799	0.277608	4.1353	0.00496118	3.54485e-05
ENSG00000137959	IFI44L	88.7097	2.49086	0.602382	4.13501	0.00496118	3.54941e-05
ENSG00000135821	GLUL	371.592	1.01995	0.246941	4.13033	0.00501812	3.62249e-05
ENSG00000117020	AKT3	65.4636	-0.864973	0.21015	-4.11598	0.00524706	3.8554e-05
ENSG00000224650	IGHV3-74	26.8018	5.17365	1.25639	4.11788	0.00524706	3.82375e-05
ENSG00000134326	CMPK2	39.8947	1.97962	0.483497	4.09437	0.00571102	4.23311e-05
ENSG00000171051	FPR1	89.365	1.4584	0.356496	4.09092	0.00574685	4.29671e-05
ENSG00000111775	COX6A1	29.6821	1.46864	0.359299	4.08751	0.00578212	4.36035e-05
ENSG00000121858	TNFSF10	44.0975	1.30696	0.320264	4.0809	0.00589857	4.48618e-05
ENSG00000211640	IGLV6-57	14.4405	4.25244	1.04266	4.07847	0.00591034	4.53323e-05
ENSG00000183019	MCEMP1	19.7558	1.99899	0.491879	4.06398	0.00623728	4.8242e-05
ENSG00000105355	PLIN3	60.2141	1.03498	0.255186	4.05579	0.00640675	4.99657e-05
ENSG00000111206	FOXM1	23.9693	1.43292	0.353845	4.04957	0.00652531	5.13108e-05
ENSG00000118985	ELL2	79.6634	2.28371	0.564882	4.0428	0.00666213	5.28161e-05
ENSG00000074800	ENO1	347.279	0.999483	0.248173	4.02737	0.00693331	5.64046e-05
ENSG00000135604	STX11	64.3622	1.06579	0.264733	4.02592	0.00693331	5.67535e-05
ENSG00000197956	S100A6	64.6296	1.35297	0.335929	4.02756	0.00693331	5.63583e-05
ENSG00000211899	IGHM	2958.36	3.45817	0.85786	4.03115	0.00693331	5.55037e-05
ENSG00000136630	HLX	38.6519	0.96176	0.239103	4.02237	0.00698359	5.76152e-05
ENSG00000170266	GLB1	42.7243	1.28788	0.320738	4.01537	0.00713834	5.9352e-05
ENSG00000017483	SLC38A5	37.4544	1.97364	0.493354	4.00045	0.00748884	6.32228e-05
ENSG00000159346	ADIPOR1	70.5508	0.902795	0.225675	4.00041	0.00748884	6.32316e-05
ENSG00000136240	KDELR2	39.9541	1.16616	0.292231	3.99055	0.00774812	6.59202e-05
ENSG00000196154	S100A4	59.1325	1.22776	0.308363	3.98156	0.00792715	6.84653e-05
ENSG00000211598	IGKV4-1	84.2013	3.60093	0.904269	3.98214	0.00792715	6.82975e-05
ENSG00000153066	TXNDC11	146.801	2.04254	0.513731	3.9759	0.00805803	7.0115e-05
ENSG00000118705	RPN2	112.753	1.59375	0.401452	3.96996	0.0082007	7.18849e-05
ENSG00000151726	ACSL1	80.45	1.32755	0.336085	3.95006	0.00884831	7.8132e-05
ENSG00000211964	IGHV3-48	32.2822	5.75894	1.46315	3.93598	0.00931566	8.28592e-05
ENSG00000130303	BST2	91.5025	1.13339	0.288556	3.92779	0.00956893	8.57288e-05
ENSG00000106803	SEC61B	19.4561	1.65912	0.422612	3.92587	0.00957689	8.64173e-05
ENSG00000181789	COPG1	66.4769	1.39807	0.356418	3.92256	0.00964055	8.76132e-05
ENSG00000156273	BACH1	73.0533	0.838365	0.214139	3.91504	0.00984856	9.03874e-05
ENSG00000184613	NELL2	45.2334	-1.39266	0.355813	-3.91402	0.00984856	9.07731e-05
ENSG00000181817	LSM10	32.0649	1.12912	0.289405	3.90154	0.0102984	9.55829e-05
ENSG00000160932	LY6E	70.9965	1.46302	0.375579	3.89538	0.0104887	9.80465e-05
ENSG00000211895	IGHA1	1059.08	3.11081	0.798921	3.89376	0.0104887	9.8701e-05
ENSG00000069399	BCL3	19.9307	1.4451	0.371431	3.89063	0.0105529	9.9986e-05
ENSG00000117450	PRDX1	35.7586	1.48295	0.381608	3.88604	0.0106815	0.000101892
ENSG00000211943	IGHV3-15	18.0329	4.19908	1.08201	3.88081	0.0108407	0.00010411
ENSG00000108679	LGALS3BP	75.5124	1.60467	0.41402	3.87584	0.0109907	0.000106258
ENSG00000265206		18.7478	-1.39178	0.359407	-3.87243	0.0110717	0.000107755
ENSG00000163823	CCR1	39.0479	1.77359	0.458283	3.87009	0.0111052	0.000108797
ENSG00000101294	HM13	97.5098	0.875286	0.226302	3.86778	0.0111374	0.000109831
ENSG00000132965	ALOX5AP	104.047	1.18186	0.306633	3.8543	0.011693	0.000116063
ENSG00000169223	LMAN2	140.667	1.21826	0.316338	3.85114	0.0117681	0.000117568
ENSG00000171314	PGAM1	167.559	0.927671	0.241349	3.84369	0.0120539	0.000121199
ENSG00000170458	CD14	232.82	1.90962	0.497565	3.83794	0.0122611	0.000124073
ENSG00000198574	SH2D1B	32.877	-1.27819	0.333765	-3.82962	0.0126025	0.00012834
ENSG00000159720	ATP6V0D1	167.35	0.768457	0.201186	3.81963	0.0130415	0.000133651
ENSG00000169230	PRELID1	111.315	1.04747	0.27612	3.79355	0.0143115	0.000148511
ENSG00000211956	IGHV4-34	16.2355	2.39814	0.632092	3.79398	0.0143115	0.000148254
ENSG00000128228	SDF2L1	46.1272	1.6268	0.429394	3.78859	0.0143328	0.000151504
ENSG00000138061	CYP1B1	40.956	1.54827	0.408657	3.78867	0.0143328	0.000151453
ENSG00000149781	FERMT3	155.946	0.870624	0.229797	3.78866	0.0143328	0.00015146
ENSG00000198053	SIRPA	68.5768	1.34329	0.354943	3.78453	0.0143933	0.000153999
ENSG00000274775		19.6473	-1.38669	0.366327	-3.7854	0.0143933	0.000153462
ENSG00000135218	CD36	62.7718	1.09505	0.289913	3.77719	0.014561	0.000158609
ENSG00000166562	SEC11C	45.1737	1.56093	0.413209	3.77758	0.014561	0.000158359
ENSG00000166598	HSP90B1	636.981	1.94846	0.515533	3.7795	0.014561	0.000157145
ENSG00000090013	BLVRB	39.5178	1.36744	0.363001	3.76704	0.0150766	0.000165196
ENSG00000148773	MKI67	209.243	1.14244	0.303568	3.76337	0.0151214	0.000167637
ENSG00000178057	NDUFAF3	58.7897	1.13296	0.301006	3.76392	0.0151214	0.000167268
ENSG00000111331	OAS3	273.508	1.7903	0.476574	3.7566	0.0154466	0.000172237
ENSG00000163191	S100A11	13.5558	2.01622	0.53745	3.75145	0.0156766	0.000175812
ENSG00000110777	POU2AF1	39.4642	1.38362	0.370098	3.73853	0.016317	0.000185098
ENSG00000156738	MS4A1	157.052	-1.14396	0.30596	-3.73893	0.016317	0.000184805
ENSG00000054148	PHPT1	25.6199	1.40051	0.376143	3.72334	0.0172333	0.000196602
ENSG00000026025	VIM	644.458	0.949802	0.25535	3.71961	0.0172346	0.000199532
ENSG00000165322	ARHGAP12	26.7593	-1.23262	0.331187	-3.72182	0.0172346	0.000197793
ENSG00000211945	IGHV1-18	17.6783	3.98884	1.07253	3.71908	0.0172346	0.00019995
ENSG00000240505	TNFRSF13B	32.1442	1.33122	0.358754	3.71067	0.0177189	0.000206712
ENSG00000128245	YWHAH	58.7747	1.09648	0.296166	3.70224	0.0182178	0.000213705
ENSG00000012223	LTF	50.3243	3.17791	0.858885	3.70004	0.0182758	0.000215564
ENSG00000058262	SEC61A1	212.995	1.26801	0.343188	3.6948	0.0185498	0.000220062
ENSG00000130830	MPP1	50.9167	1.04371	0.282579	3.6935	0.0185498	0.000221186
ENSG00000066336	SPI1	55.2375	1.28859	0.349039	3.69183	0.0185716	0.000222644
ENSG00000121775	TMEM39B	14.4519	1.40666	0.381417	3.68799	0.0186535	0.00022603
ENSG00000204386	NEU1	82.5011	0.870244	0.235929	3.68858	0.0186535	0.000225507
ENSG00000126067	PSMB2	61.1473	0.981573	0.266362	3.6851	0.0186677	0.000228609
ENSG00000135916	ITM2C	119.284	2.42177	0.657015	3.68602	0.0186677	0.000227788
ENSG00000105281	SLC1A5	56.1392	1.40024	0.380736	3.67772	0.0191066	0.000235329
ENSG00000182718	ANXA2	386.623	1.05099	0.285868	3.67651	0.0191066	0.000236447
ENSG00000034510	TMSB10	390.923	1.00395	0.273661	3.66859	0.0195556	0.000243887
ENSG00000149428	HYOU1	169.364	1.1941	0.32579	3.66523	0.0195556	0.000247113
ENSG00000159339	PADI4	21.6545	1.65525	0.45176	3.664	0.0195556	0.000248306
ENSG00000163902	RPN1	110.29	1.2005	0.327404	3.66674	0.0195556	0.000245662
ENSG00000241351	IGKV3-11	19.6055	3.94367	1.07561	3.66646	0.0195556	0.000245934
ENSG00000104904	OAZ1	572.928	0.913182	0.249429	3.66109	0.0196792	0.000251143
ENSG00000165025	SYK	150.152	0.819313	0.22459	3.64804	0.0206023	0.000264251
ENSG00000111335	OAS2	194.109	1.35319	0.372686	3.63092	0.0217988	0.000282408
ENSG00000259207	ITGB3	69.2424	1.42071	0.391263	3.63109	0.0217988	0.000282231
ENSG00000105669	COPE	58.825	1.17626	0.32467	3.62294	0.0222616	0.000291274
ENSG00000211650	IGLV5-45	15.1447	7.34363	2.02647	3.62386	0.0222616	0.00029024
ENSG00000124641	MED20	27.2127	1.02515	0.283175	3.62019	0.0222853	0.000294387
ENSG00000142227	EMP3	108.21	0.986962	0.272632	3.62013	0.0222853	0.000294456
ENSG00000184677	ZBTB40	90.2799	-0.59436	0.164376	-3.61586	0.0225457	0.00029935
ENSG00000111885	MAN1A1	93.9459	1.43077	0.396103	3.61212	0.0225655	0.000303704
ENSG00000169020	ATP5ME	14.056	1.55987	0.431852	3.61206	0.0225655	0.000303778
ENSG00000174652	ZNF266	62.8035	-0.852514	0.23603	-3.61189	0.0225655	0.000303976
ENSG00000157601	MX1	281.497	1.77366	0.491417	3.60928	0.0226415	0.000307047
ENSG00000170606	HSPA4	54.5508	0.916086	0.253952	3.60732	0.0226415	0.000309378
ENSG00000184840	TMED9	77.2181	1.03092	0.285723	3.6081	0.0226415	0.000308443
ENSG00000115267	IFIH1	40.0928	1.48921	0.413419	3.60219	0.0229842	0.000315542
ENSG00000099194	SCD	35.4953	0.945556	0.262991	3.5954	0.0232552	0.000323896
ENSG00000113621	TXNDC15	36.7236	1.37426	0.382332	3.59442	0.0232552	0.000325112
ENSG00000117151	CTBS	16.4807	1.42682	0.396886	3.59504	0.0232552	0.000324341
ENSG00000211669	IGLV3-10	22.6316	4.95114	1.3775	3.59431	0.0232552	0.000325258
ENSG00000090520	DNAJB11	112.512	1.01951	0.28425	3.58666	0.0235808	0.000334947
ENSG00000100504	PYGL	53.9517	1.13968	0.317571	3.58874	0.0235808	0.000332277
ENSG00000110880	CORO1C	140.769	0.989462	0.275996	3.58505	0.0235808	0.00033701
ENSG00000138119	MYOF	51.6481	1.14735	0.32017	3.58357	0.0235808	0.000338932
ENSG00000153822	KCNJ16	17.4891	-1.33825	0.373431	-3.58366	0.0235808	0.000338816
ENSG00000186283	TOR3A	39.5197	1.16103	0.323728	3.58646	0.0235808	0.000335202
ENSG00000144597	EAF1	57.6935	0.887033	0.247651	3.58179	0.0236364	0.000341253
ENSG00000108883	EFTUD2	120.946	0.790847	0.221521	3.57008	0.0244348	0.00035687
ENSG00000138413	IDH1	39.7516	1.30557	0.365746	3.56962	0.0244348	0.000357505
ENSG00000197857	ZNF44	14.6842	-1.25926	0.352715	-3.5702	0.0244348	0.000356704
ENSG00000102007	PLP2	24.6767	1.21462	0.341315	3.55866	0.0253654	0.000372757
ENSG00000242371	IGKV1-39	44.2026	4.39268	1.23544	3.55555	0.0255548	0.000377186
ENSG00000051108	HERPUD1	74.7308	0.884893	0.249509	3.54653	0.0261172	0.000390335
ENSG00000123353	ORMDL2	23.2314	1.42372	0.401584	3.54526	0.0261172	0.000392221
ENSG00000167460	TPM4	194.061	0.725868	0.204623	3.54734	0.0261172	0.000389137
ENSG00000187608	ISG15	34.0343	3.00957	0.848814	3.54561	0.0261172	0.000391699
ENSG00000211668	IGLV2-11	19.3525	3.56462	1.00591	3.54368	0.0261623	0.000394584
ENSG00000108854	SMURF2	33.2323	-1.07633	0.304097	-3.53943	0.0263617	0.00040099
ENSG00000118515	SGK1	151.005	1.02199	0.288706	3.5399	0.0263617	0.000400274
ENSG00000148926	ADM	29.815	1.00803	0.285297	3.53326	0.0267404	0.000410466
ENSG00000179218	CALR	510.986	1.67295	0.473612	3.53233	0.0267404	0.000411921
ENSG00000282458	WASH5P	234.813	-0.516744	0.146259	-3.53306	0.0267404	0.000410777
ENSG00000136830	NIBAN2	29.5584	1.49944	0.424778	3.52994	0.0268698	0.000415647
ENSG00000138821	SLC39A8	30.4018	1.24745	0.353973	3.52413	0.0273522	0.000424871
ENSG00000164104	HMGB2	96.5221	0.96115	0.272982	3.52093	0.0275699	0.00043003
ENSG00000121060	TRIM25	136.122	0.636444	0.180862	3.51894	0.0276633	0.00043327
ENSG00000117399	CDC20	12.5246	1.77079	0.505419	3.50361	0.0291335	0.000458994
ENSG00000186818	LILRB4	36.484	1.28821	0.367745	3.503	0.0291335	0.000460052
ENSG00000042753	AP2S1	30.6238	1.24134	0.355112	3.49563	0.0298278	0.000472939
ENSG00000198911	SREBF2	87.941	1.03259	0.295882	3.48986	0.0303558	0.000483267
ENSG00000119383	PTPA	38.1235	0.910391	0.261127	3.4864	0.0306277	0.00048957
ENSG00000155380	SLC16A1	34.5086	1.15462	0.331577	3.48219	0.0309884	0.000497333
ENSG00000138069	RAB1A	50.024	0.914599	0.26302	3.4773	0.0314324	0.000506484
ENSG00000124491	F13A1	80.8804	1.98271	0.572908	3.46078	0.0329895	0.000538614
ENSG00000138496	PARP9	96.515	0.945669	0.273086	3.4629	0.0329895	0.000534389
ENSG00000155660	PDIA4	140.825	1.97094	0.569522	3.4607	0.0329895	0.000538775
ENSG00000164111	ANXA5	85.9421	1.06379	0.30745	3.46005	0.0329895	0.000540079
ENSG00000138642	HERC6	38.9692	1.10466	0.319452	3.45799	0.0331126	0.000544229
ENSG00000108774	RAB5C	58.2789	0.922139	0.267154	3.45172	0.033759	0.000557028
ENSG00000168268	NT5DC2	29.4519	1.79196	0.51951	3.44933	0.0339271	0.000561989
ENSG00000277791	PSMB3	31.7514	1.34659	0.390713	3.4465	0.0341511	0.0005679
ENSG00000216937	CCDC7	17.952	-1.35757	0.394022	-3.44542	0.034155	0.000570167
ENSG00000007264	MATK	55.2096	-1.04672	0.304422	-3.43838	0.0347869	0.0005852
ENSG00000206341	HLA-H	114.278	1.08372	0.315102	3.43926	0.0347869	0.000583306
ENSG00000143761	ARF1	263.859	0.834163	0.242693	3.43711	0.0348175	0.000587959
ENSG00000005381	MPO	26.0799	1.76391	0.514155	3.4307	0.0353894	0.000602033
ENSG00000122705	CLTA	41.4188	1.35974	0.396471	3.42961	0.0353894	0.00060446
ENSG00000133106	EPSTI1	49.0603	1.02655	0.299288	3.42997	0.0353894	0.000603642
ENSG00000185624	P4HB	301.57	0.864324	0.252144	3.4279	0.0354784	0.000608267
ENSG00000136689	IL1RN	22.9485	1.24441	0.363164	3.42659	0.0355169	0.000611215
ENSG00000138646	HERC5	18.8672	1.7651	0.515378	3.42486	0.0356107	0.000615125
ENSG00000109743	BST1	29.5208	1.54276	0.4506	3.42379	0.0356176	0.00061754
ENSG00000165672	PRDX3	47.1418	1.10346	0.322671	3.41976	0.035883	0.000626768
ENSG00000172936	MYD88	156.354	0.884532	0.258638	3.41996	0.035883	0.000626299
ENSG00000100027	YPEL1	44.388	-0.930452	0.272573	-3.41359	0.0365576	0.000641137
ENSG00000257017	HP	39.3305	0.827325	0.242426	3.41269	0.0365576	0.000643262
ENSG00000129657	SEC14L1	146.926	0.738315	0.216529	3.40977	0.0368159	0.00065018
ENSG00000042493	CAPG	43.8634	1.3775	0.404548	3.40504	0.0369208	0.000661551
ENSG00000132530	XAF1	160.063	1.63403	0.479684	3.40647	0.0369208	0.0006581
ENSG00000134744	TUT4	91.9698	-0.594589	0.174611	-3.40523	0.0369208	0.000661091
ENSG00000149970	CNKSR2	36.3694	-0.839564	0.246362	-3.40784	0.0369208	0.000654782
ENSG00000187979	FAM230D	17.4521	-1.54472	0.45403	-3.40223	0.0371682	0.000668381
ENSG00000121716	PILRB	73.3981	-0.842434	0.247916	-3.39806	0.0376052	0.000678663
ENSG00000273749	CYFIP1	66.866	0.994172	0.293127	3.3916	0.0383649	0.000694846
ENSG00000167900	TK1	19.8609	1.2869	0.379966	3.38689	0.0388919	0.000706897
ENSG00000062582	MRPS24	22.104	1.07581	0.318107	3.3819	0.0394181	0.000719853
ENSG00000127946	HIP1	57.9243	0.80695	0.238654	3.38126	0.0394181	0.000721544
ENSG00000096080	MRPS18A	15.5674	1.38367	0.40946	3.37925	0.0395682	0.00072684
ENSG00000100219	XBP1	269.926	1.95498	0.579253	3.375	0.0399049	0.000738169
ENSG00000116667	C1orf21	71.6522	-0.64158	0.190088	-3.37517	0.0399049	0.000737708
ENSG00000137265	IRF4	94.5695	1.38134	0.409489	3.37334	0.0400059	0.000742617
ENSG00000166825	ANPEP	75.2669	1.47671	0.437903	3.37223	0.0400292	0.000745629
ENSG00000075142	SRI	24.0362	0.994964	0.2953	3.36933	0.0402288	0.000753498
ENSG00000185507	IRF7	57.9761	1.45039	0.430517	3.36896	0.0402288	0.000754533
ENSG00000177885	GRB2	239.208	0.658374	0.195749	3.36336	0.0409126	0.000769995
ENSG00000166136	NDUFB8	37.8579	1.2689	0.377592	3.36051	0.040917	0.000777989
ENSG00000169679	BUB1	21.744	1.39594	0.415305	3.36124	0.040917	0.000775934
ENSG00000198246	SLC29A3	33.0693	0.902287	0.268458	3.361	0.040917	0.000776609
ENSG00000138801	PAPSS1	30.0087	1.15348	0.343865	3.35446	0.041681	0.000795203
ENSG00000198258	UBL5	39.7624	0.844609	0.251912	3.35279	0.0417921	0.000800017
ENSG00000187446	CHP1	59.1185	0.787393	0.23501	3.35047	0.0420027	0.000806756
ENSG00000067167	TRAM1	132.368	1.13724	0.339654	3.34823	0.0421748	0.000813301
ENSG00000115677	HDLBP	271.121	0.967638	0.289094	3.34714	0.0421748	0.000816514
ENSG00000171621	SPSB1	18.8015	1.15747	0.345868	3.34656	0.0421748	0.000818216
ENSG00000103035	PSMD7	78.8468	0.788271	0.235653	3.34504	0.0421876	0.0008227
ENSG00000113749	HRH2	96.3445	0.75226	0.224915	3.34464	0.0421876	0.000823902
ENSG00000122550	KLHL7	18.5709	-1.02154	0.306114	-3.33712	0.0432026	0.00084651
ENSG00000160410	SHKBP1	97.286	0.951366	0.285633	3.33073	0.0440626	0.000866199
ENSG00000131747	TOP2A	24.6378	1.72567	0.51936	3.32269	0.0449101	0.000891544
ENSG00000174437	ATP2A2	225.021	0.935662	0.281567	3.32305	0.0449101	0.000890394
ENSG00000186001	LRCH3	61.3303	-0.653385	0.196557	-3.32415	0.0449101	0.000886885
ENSG00000116260	QSOX1	84.3204	0.633601	0.190766	3.32136	0.0449785	0.0008958
ENSG00000138185	ENTPD1	70.0085	0.81653	0.246013	3.31905	0.0452065	0.000903257
ENSG00000211651	IGLV1-44	27.6664	3.82073	1.15232	3.31567	0.0454743	0.00091424
ENSG00000243466	IGKV1-5	24.2347	3.10752	0.937241	3.3156	0.0454743	0.000914469
ENSG00000124762	CDKN1A	55.3757	1.32618	0.400175	3.314	0.0455896	0.000919725
ENSG00000103490	PYCARD	30.9949	1.40731	0.42483	3.31264	0.0456652	0.000924194
ENSG00000126822	PLEKHG3	109.008	-0.584986	0.176697	-3.31068	0.0458413	0.000930712
ENSG00000104687	GSR	39.822	1.03992	0.314612	3.30542	0.0464154	0.000948352
ENSG00000167645	YIF1B	30.3346	0.92963	0.281239	3.30548	0.0464154	0.000948127
ENSG00000119917	IFIT3	73.1926	2.14849	0.651126	3.29966	0.0472297	0.000968034
ENSG00000065911	MTHFD2	63.0989	0.882455	0.269167	3.27847	0.0507619	0.0010437
ENSG00000168374	ARF4	43.695	0.999892	0.305153	3.27669	0.0509242	0.00105032
ENSG00000224373	IGHV4-59	36.7503	4.16191	1.27101	3.2745	0.0511601	0.00105849
ENSG00000120725	SIL1	19.8522	1.35806	0.415514	3.26838	0.0521169	0.00108164
ENSG00000241258	CRCP	30.7839	0.857493	0.262597	3.26543	0.0525004	0.00109298
ENSG00000176788	BASP1	38.8254	1.00918	0.309173	3.26411	0.0525829	0.00109809
ENSG00000184357	H1-5	20.4036	1.79621	0.550633	3.26209	0.0527965	0.00110595
ENSG00000146094	DOK3	55.8982	0.911028	0.279466	3.25989	0.0530041	0.00111455
ENSG00000148484	RSU1	70.3237	0.875069	0.268489	3.25923	0.0530041	0.00111713
ENSG00000129128	SPCS3	80.1429	0.863867	0.265686	3.25145	0.0543101	0.00114816
ENSG00000044574	HSPA5	678.217	1.45649	0.448941	3.24428	0.0546955	0.00117746
ENSG00000162174	ASRGL1	24.251	0.983289	0.302961	3.2456	0.0546955	0.00117205
ENSG00000181315	ZNF322	28.4292	-0.964096	0.29701	-3.246	0.0546955	0.00117037
ENSG00000211660	IGLV2-23	16.2089	1.95045	0.600655	3.24721	0.0546955	0.00116543
ENSG00000211946	IGHV3-20	13.6885	3.65788	1.12717	3.24519	0.0546955	0.00117373
ENSG00000229807	XIST	120.936	-2.64744	0.81592	-3.24473	0.0546955	0.00117561
ENSG00000167815	PRDX2	32.6363	0.999125	0.308066	3.24322	0.054736	0.00118186
ENSG00000100578	KIAA0586	58.855	-0.595611	0.183894	-3.23889	0.0554084	0.00119995
ENSG00000064932	SBNO2	51.125	0.869145	0.268525	3.23674	0.0555775	0.00120902
ENSG00000075624	ACTB	3492.85	0.770774	0.238163	3.23633	0.0555775	0.00121078
ENSG00000134256	CD101	24.7525	1.05524	0.326684	3.23017	0.0564546	0.00123716
ENSG00000249936	RAC1P2	25.0941	1.39193	0.430881	3.23042	0.0564546	0.00123607
ENSG00000088826	SMOX	35.5881	1.42739	0.442195	3.22796	0.0566891	0.00124677
ENSG00000179115	FARSA	38.6275	1.26167	0.390935	3.22731	0.0566891	0.00124961
ENSG00000114850	SSR3	80.28	1.17112	0.363054	3.22574	0.0568348	0.00125648
ENSG00000213763	ACTBP2	13.4959	1.22111	0.378723	3.22429	0.0569568	0.00126285
ENSG00000105639	JAK3	149.303	0.900279	0.280006	3.21521	0.0584497	0.00130349
ENSG00000160883	HK3	82.6998	1.18843	0.369599	3.21546	0.0584497	0.00130235
ENSG00000132274	TRIM22	158.06	0.906448	0.282142	3.21274	0.0587842	0.00131473
ENSG00000143162	CREG1	29.3867	1.0063	0.313377	3.21115	0.0589416	0.00132206
ENSG00000136997	MYC	86.3724	1.05683	0.329296	3.20935	0.0591425	0.00133037
ENSG00000110057	UNC93B1	81.7041	0.896715	0.279948	3.20315	0.0602576	0.00135934
ENSG00000152684	PELO	15.076	1.19194	0.372415	3.20058	0.0604511	0.0013715
ENSG00000176393	RNPEP	50.1339	1.03032	0.321888	3.20086	0.0604511	0.00137017
ENSG00000183604	SMG1P5	25.8831	-1.40361	0.439655	-3.19252	0.0618129	0.00141036
ENSG00000211949	IGHV3-23	33.363	3.45288	1.08151	3.19266	0.0618129	0.00140968
ENSG00000100644	HIF1A	78.9786	0.825648	0.259013	3.18767	0.0626829	0.00143425
ENSG00000101310	SEC23B	43.6556	1.17699	0.369633	3.18422	0.0630793	0.00145145
ENSG00000171298	GAA	70.0515	1.04499	0.328156	3.18442	0.0630793	0.00145044
ENSG00000103512	NOMO1	75.049	1.29695	0.407438	3.18318	0.0631282	0.00145665
ENSG00000084207	GSTP1	159.269	0.926816	0.292347	3.17026	0.0657116	0.00152302
ENSG00000178695	KCTD12	108.351	1.09163	0.34437	3.16994	0.0657116	0.00152473
ENSG00000059378	PARP12	65.4366	0.774507	0.244746	3.16454	0.0659917	0.0015533
ENSG00000107874	CUEDC2	55.4456	0.798968	0.252217	3.16778	0.0659917	0.00153606
ENSG00000115415	STAT1	195.215	0.913299	0.289037	3.1598	0.0659917	0.0015788
ENSG00000129355	CDKN2D	42.3161	0.833814	0.263848	3.1602	0.0659917	0.00157659
ENSG00000142507	PSMB6	73.4036	0.954467	0.301597	3.16472	0.0659917	0.00155235
ENSG00000168610	STAT3	269.045	0.64558	0.204098	3.1631	0.0659917	0.00156101
ENSG00000170027	YWHAG	73.5021	1.08084	0.341364	3.16622	0.0659917	0.00154432
ENSG00000170581	STAT2	99.6496	0.844802	0.267271	3.16085	0.0659917	0.00157311
ENSG00000174851	YIF1A	24.075	1.42144	0.449943	3.15916	0.0659917	0.00158227
ENSG00000197006	METTL9	89.6919	0.661935	0.209163	3.16469	0.0659917	0.00155248
ENSG00000213281	NRAS	60.4718	0.858271	0.271557	3.16056	0.0659917	0.00157469
ENSG00000265354	TIMM23	21.3029	1.29486	0.409769	3.15998	0.0659917	0.0015778
ENSG00000160255	ITGB2	1087.24	0.700007	0.221679	3.15776	0.0661317	0.00158989
ENSG00000132205	EMILIN2	121.441	0.982794	0.311467	3.15538	0.0664954	0.00160292
ENSG00000135148	TRAFD1	62.3871	0.798999	0.253379	3.15338	0.0667741	0.00161394
ENSG00000182481	KPNA2	50.066	0.828557	0.26315	3.14862	0.0676908	0.00164046
ENSG00000244038	DDOST	122.193	0.982392	0.312407	3.14459	0.0684463	0.00166318
ENSG00000164938	TP53INP1	75.1655	1.01473	0.322954	3.14203	0.0688662	0.00167782
ENSG00000279392		45.2675	0.972733	0.309767	3.1402	0.0691138	0.00168831
ENSG00000095380	NANS	36.1382	1.0287	0.327768	3.13851	0.0693304	0.00169807
ENSG00000103257	SLC7A5	42.6857	1.11557	0.355768	3.13566	0.069801	0.00171469
ENSG00000182511	FES	46.5693	1.16268	0.370871	3.13499	0.069801	0.00171859
ENSG00000179820	MYADM	67.0806	0.68085	0.217234	3.13418	0.0698109	0.00172334
ENSG00000154217	PITPNC1	76.798	-0.766994	0.24488	-3.13213	0.0701186	0.00173545
ENSG00000161944	ASGR2	31.4007	1.0451	0.333969	3.12932	0.0706074	0.0017521
ENSG00000100299	ARSA	31.4991	1.00934	0.322792	3.12691	0.0708823	0.00176655
ENSG00000134077	THUMPD3	31.5064	0.964926	0.308613	3.12666	0.0708823	0.00176806
ENSG00000100300	TSPO	91.3003	1.19979	0.383851	3.12567	0.0709379	0.00177402
ENSG00000089127	OAS1	131.449	1.01658	0.326007	3.11828	0.0725545	0.00181912
ENSG00000185697	MYBL1	46.351	-0.837789	0.26877	-3.11712	0.0726524	0.00182626
ENSG00000101335	MYL9	28.4644	1.31171	0.421661	3.11082	0.0740302	0.00186567
ENSG00000163694	RBM47	72.0186	0.906965	0.291844	3.1077	0.0744351	0.00188547
ENSG00000281383		1559.14	0.942286	0.303145	3.10837	0.0744351	0.00188125
ENSG00000166927	MS4A7	33.2132	-1.04734	0.337122	-3.10671	0.0744728	0.00189181
ENSG00000177105	RHOG	87.7973	0.807678	0.260139	3.1048	0.0744728	0.00190408
ENSG00000185164	NOMO2	100.388	1.14779	0.369544	3.10596	0.0744728	0.00189662
ENSG00000244437	IGKV3-15	18.1547	3.88569	1.25161	3.10456	0.0744728	0.00190562
ENSG00000173221	GLRX	83.1913	0.770841	0.248453	3.10257	0.0747882	0.00191851
ENSG00000100906	NFKBIA	242.103	0.739643	0.238725	3.09831	0.0750338	0.00194628
ENSG00000160710	ADAR	673.119	0.831808	0.268261	3.10074	0.0750338	0.00193036
ENSG00000181481	RNF135	15.2494	1.20634	0.389299	3.09876	0.0750338	0.00194332
ENSG00000182919	C11orf54	19.7836	-1.11885	0.361131	-3.09818	0.0750338	0.00194715
ENSG00000188177	ZC3H6	41.257	-0.846793	0.273345	-3.0979	0.0750338	0.00194899
ENSG00000185261	KIAA0825	15.7905	-1.17042	0.377967	-3.09662	0.07517	0.00195738
ENSG00000123131	PRDX4	17.2885	1.97914	0.64039	3.09053	0.0763523	0.001998
ENSG00000147454	SLC25A37	87.2674	0.690447	0.223363	3.09114	0.0763523	0.00199391
ENSG00000240972	MIF	38.3529	1.04386	0.337973	3.08859	0.076664	0.0020111
ENSG00000069956	MAPK6	33.9966	0.755102	0.244611	3.08695	0.0768984	0.00202221
ENSG00000134061	CD180	34.8251	0.939977	0.304596	3.08598	0.0769612	0.00202882
ENSG00000163932	PRKCD	77.1998	1.01401	0.328931	3.08275	0.0776111	0.00205095
ENSG00000104047	DTWD1	51.6616	-0.57971	0.188128	-3.08146	0.0777589	0.00205987
ENSG00000170525	PFKFB3	61.0848	0.999933	0.32471	3.07946	0.0780925	0.00207374
ENSG00000130487	KLHDC7B	17.7058	1.27043	0.412721	3.07817	0.0782292	0.00208276
ENSG00000144867	SRPRB	46.5603	1.19505	0.388319	3.0775	0.0782292	0.00208746
ENSG00000256525	POLG2	25.9517	-0.797314	0.259183	-3.07626	0.0783663	0.00209617
ENSG00000135842	NIBAN1	108.316	0.607329	0.197511	3.0749	0.0785335	0.0021057
ENSG00000119655	NPC2	28.4729	1.07606	0.350472	3.07031	0.0795616	0.00213839
ENSG00000149925	ALDOA	418.554	0.780551	0.254332	3.06902	0.0797133	0.00214761
ENSG00000168394	TAP1	268.138	0.814823	0.266527	3.05719	0.0827313	0.00223425
ENSG00000089692	LAG3	20.2127	1.17209	0.383769	3.05416	0.0832097	0.0022569
ENSG00000102524	TNFSF13B	16.6388	1.24067	0.406239	3.05403	0.0832097	0.0022579
ENSG00000211893	IGHG2	475.878	2.47057	0.809956	3.05026	0.0840628	0.00228647
ENSG00000185880	TRIM69	57.4212	0.674328	0.221175	3.04884	0.0842603	0.00229727
ENSG00000090238	YPEL3	58.1941	-0.662613	0.21757	-3.04551	0.0843588	0.00232287
ENSG00000116698	SMG7	66.2757	0.676657	0.222172	3.04565	0.0843588	0.00232181
ENSG00000150687	PRSS23	67.5856	-0.65493	0.215087	-3.04496	0.0843588	0.00232714
ENSG00000173621	LRFN4	14.4067	1.32969	0.436555	3.04587	0.0843588	0.00232012
ENSG00000223731	SUPT20HL1	18.9393	-1.15484	0.379078	-3.04644	0.0843588	0.0023157
ENSG00000065308	TRAM2	91.7594	0.968596	0.318191	3.04407	0.0844118	0.00233404
ENSG00000103966	EHD4	62.8968	0.697659	0.229407	3.04114	0.0850368	0.00235681
ENSG00000251546	IGKV1D-39	24.515	3.80172	1.25054	3.04006	0.0851453	0.0023653
ENSG00000167261	DPEP2	18.4762	-1.12251	0.369383	-3.03888	0.085281	0.00237457
ENSG00000157020	SEC13	60.6419	0.9437	0.310618	3.03813	0.0852968	0.0023805
ENSG00000173114	LRRN3	15.2565	-1.34923	0.444714	-3.03394	0.0860943	0.00241386
ENSG00000246705	H2AJ	26.7471	1.00345	0.330678	3.03453	0.0860943	0.00240915
ENSG00000132305	IMMT	46.8985	1.06463	0.351346	3.03014	0.0867897	0.00244438
ENSG00000242076	IGKV1-33	17.9367	7.09802	2.34249	3.03012	0.0867897	0.00244454
ENSG00000123989	CHPF	36.8002	1.43443	0.474115	3.02549	0.0877778	0.00248233
ENSG00000211648	IGLV1-47	15.1702	3.96505	1.31062	3.02532	0.0877778	0.00248369
ENSG00000158615	PPP1R15B	102.937	0.643538	0.212868	3.02318	0.0878007	0.00250132
ENSG00000163564	PYHIN1	28.9353	-1.13329	0.374744	-3.02417	0.0878007	0.00249316
ENSG00000167325	RRM1	22.4138	1.6337	0.540356	3.02337	0.0878007	0.00249978
ENSG00000075420	FNDC3B	128.669	0.936449	0.310205	3.01881	0.0883606	0.00253772
ENSG00000124275	MTRR	40.5059	1.02453	0.339678	3.01619	0.0883606	0.00255975
ENSG00000141526	SLC16A3	56.7458	0.64309	0.213239	3.01582	0.0883606	0.00256283
ENSG00000142192	APP	110.653	0.918016	0.304264	3.01717	0.0883606	0.00255144
ENSG00000143878	RHOB	87.6225	0.881162	0.292165	3.01597	0.0883606	0.00256157
ENSG00000172322	CLEC12A	24.6534	0.979986	0.324638	3.01871	0.0883606	0.00253856
ENSG00000178719	GRINA	51.6184	0.936844	0.31027	3.01944	0.0883606	0.00253238
ENSG00000256514		13.4884	1.59093	0.527229	3.01754	0.0883606	0.00254838
ENSG00000124588	NQO2	16.2779	1.35012	0.447922	3.01418	0.0884685	0.00257672
ENSG00000131788	PIAS3	26.9393	-0.852706	0.282905	-3.01411	0.0884685	0.00257736
ENSG00000160957	RECQL4	17.7106	1.22335	0.406003	3.01316	0.0885487	0.0025854
ENSG00000111684	LPCAT3	18.9385	1.04866	0.348494	3.00912	0.0893934	0.00262008
ENSG00000168256	NKIRAS2	48.2749	0.645336	0.214515	3.00835	0.0893934	0.00262669
ENSG00000168876	ANKRD49	20.2434	-1.00564	0.334292	-3.00828	0.0893934	0.00262735
ENSG00000211966	IGHV5-51	21.1599	4.40265	1.46436	3.00654	0.0897098	0.00264243
ENSG00000165629	ATP5F1C	42.1578	1.06823	0.35562	3.00384	0.0903102	0.00266594
ENSG00000087086	FTL	358.748	0.901706	0.300325	3.00243	0.0903355	0.00267833
ENSG00000180573	H2AC6	25.1305	1.3954	0.464708	3.00275	0.0903355	0.0026755
ENSG00000103811	CTSH	123.773	0.569022	0.189634	3.00063	0.0905445	0.00269424
ENSG00000113615	SEC24A	35.0396	1.05531	0.351721	3.00041	0.0905445	0.0026962
ENSG00000074695	LMAN1	72.1895	1.20193	0.400696	2.99961	0.0905865	0.00270329
ENSG00000150457	LATS2	32.1397	0.938968	0.313414	2.99593	0.0914872	0.00273607
ENSG00000065882	TBC1D1	84.8588	0.85274	0.285164	2.99035	0.0925763	0.00278654
ENSG00000090861	AARS1	99.5162	0.829101	0.277252	2.99042	0.0925763	0.00278594
ENSG00000130589	HELZ2	107.986	0.723315	0.241826	2.99106	0.0925763	0.00278008
ENSG00000288825	H2AC18	24.5302	1.41398	0.473052	2.98906	0.0927695	0.00279833
ENSG00000102096	PIM2	80.8959	1.66995	0.558996	2.98741	0.0930348	0.0028135
ENSG00000137055	PLAA	21.2541	1.18455	0.39663	2.98653	0.0930348	0.00282165
ENSG00000177409	SAMD9L	147.473	0.945771	0.31671	2.98624	0.0930348	0.00282432
ENSG00000135441	BLOC1S1	15.7456	1.29287	0.433556	2.98202	0.093927	0.00286352
ENSG00000153317	ASAP1	56.7199	0.719301	0.241162	2.98264	0.093927	0.0028577
ENSG00000140105	WARS1	329.169	0.75651	0.25408	2.97745	0.0951374	0.00290655
ENSG00000125656	CLPP	28.7898	0.806813	0.271062	2.97648	0.0952373	0.00291574
ENSG00000163931	TKT	392.727	0.694105	0.233279	2.97543	0.0953652	0.0029258
ENSG00000120705	ETF1	77.6948	0.81356	0.273919	2.97007	0.0966371	0.00297728
ENSG00000275183	LENG9	15.2652	-1.08387	0.364887	-2.97043	0.0966371	0.0029738
ENSG00000012779	ALOX5	68.0185	0.709069	0.238855	2.96862	0.096892	0.00299138
ENSG00000177156	TALDO1	111.577	0.940596	0.316949	2.96765	0.0969951	0.00300082
ENSG00000005075	POLR2J	19.011	1.3144	0.443265	2.96526	0.0971449	0.00302423
ENSG00000169397	RNASE3	41.941	0.949545	0.320125	2.96617	0.0971449	0.00301536
ENSG00000179454	KLHL28	26.5242	-0.909922	0.306797	-2.96587	0.0971449	0.00301823
ENSG00000104490	NCALD	37.4562	-0.797442	0.269145	-2.96286	0.0977029	0.0030479
ENSG00000122694	GLIPR2	114.907	0.748236	0.252652	2.96153	0.0977236	0.00306115
ENSG00000137801	THBS1	52.8592	1.18683	0.400731	2.96165	0.0977236	0.00305992
ENSG00000039523	RIPOR1	27.4121	0.815472	0.27552	2.95976	0.098085	0.00307879
ENSG00000153094	BCL2L11	51.3617	0.741918	0.250738	2.95894	0.0981452	0.003087
ENSG00000123416	TUBA1B	271.531	1.04248	0.352651	2.95612	0.0986621	0.0031154
ENSG00000163754	GYG1	43.5423	0.916941	0.310191	2.95606	0.0986621	0.00311598
ENSG00000141401	IMPA2	45.6078	1.06019	0.358816	2.9547	0.0988964	0.00312975
ENSG00000135363	LMO2	35.0815	0.989641	0.335107	2.95321	0.0991218	0.00314492
ENSG00000239672	NME1	51.8586	0.969603	0.328374	2.95274	0.0991218	0.00314966
ENSG00000104177	MYEF2	25.4797	-0.945709	0.320703	-2.94886	0.100013	0.00318949
ENSG00000105402	NAPA	69.875	0.882314	0.299219	2.94872	0.100013	0.00319089
ENSG00000046651	OFD1	66.34	-0.763357	0.258953	-2.94786	0.100093	0.00319987
ENSG00000148019	CEP78	53.7608	-0.748705	0.254091	-2.9466	0.100296	0.00321285
ENSG00000067082	KLF6	419.156	0.470763	0.15994	2.94338	0.101144	0.00324652
ENSG00000071537	SEL1L	109.017	1.08021	0.367209	2.94168	0.101492	0.00326433
ENSG00000100784	RPS6KA5	74.8405	-0.534777	0.181831	-2.94107	0.101492	0.00327078
ENSG00000138073	PREB	52.6972	1.13878	0.387454	2.93914	0.101792	0.00329124
ENSG00000144802	NFKBIZ	113.44	0.768071	0.261344	2.93892	0.101792	0.00329354
ENSG00000131981	LGALS3	27.0892	0.872399	0.296977	2.9376	0.102024	0.00330765
ENSG00000064490	RFXANK	26.475	1.018	0.346725	2.93603	0.102134	0.00332439
ENSG00000120008	WDR11	100.186	-0.645984	0.220009	-2.93617	0.102134	0.00332289
ENSG00000162601	MYSM1	51.8345	-0.627179	0.21373	-2.93444	0.102456	0.00334146
ENSG00000241743	XACT	545.325	-0.677519	0.230983	-2.9332	0.102665	0.00335489
ENSG00000167671	UBXN6	57.2596	0.641817	0.21921	2.92787	0.104236	0.00341295
ENSG00000102265	TIMP1	21.4623	1.34884	0.461297	2.92401	0.105213	0.0034555
ENSG00000164045	CDC25A	22.4129	0.848114	0.290078	2.92374	0.105213	0.0034585
ENSG00000078618	NRDC	100.358	0.670088	0.229733	2.91681	0.107281	0.00353635
ENSG00000163840	DTX3L	111.588	0.758585	0.260105	2.91646	0.107281	0.00354031
ENSG00000121579	NAA50	76.4805	0.703198	0.241222	2.91515	0.107523	0.00355522
ENSG00000182621	PLCB1	31.4012	-0.787592	0.270281	-2.91397	0.107717	0.00356859
ENSG00000204420	MPIG6B	87.2457	0.898385	0.30872	2.91004	0.108873	0.00361388
ENSG00000175166	PSMD2	128.603	0.796606	0.273917	2.9082	0.109301	0.00363515
ENSG00000118640	VAMP8	80.0896	0.813153	0.279736	2.90686	0.109346	0.00365073
ENSG00000125870	SNRPB2	13.39	1.05918	0.364373	2.90686	0.109346	0.00365072
ENSG00000096968	JAK2	46.7065	0.812128	0.279617	2.90443	0.109987	0.00367924
ENSG00000011600	TYROBP	84.3033	0.989972	0.34137	2.9	0.11134	0.00373166
ENSG00000211959	IGHV4-39	13.2949	4.32624	1.49246	2.89873	0.111577	0.00374681
ENSG00000100462	PRMT5	30.3235	1.1377	0.39257	2.89808	0.111595	0.0037546
ENSG00000143382	ADAMTSL4	30.1176	0.991677	0.342387	2.89636	0.111992	0.00377519
ENSG00000079308	TNS1	66.1381	0.57257	0.198055	2.89097	0.112427	0.00384057
ENSG00000091490	SEL1L3	147.148	1.41975	0.490691	2.89337	0.112427	0.00381136
ENSG00000100150	DEPDC5	74.296	-0.489127	0.169137	-2.89189	0.112427	0.00382932
ENSG00000172183	ISG20	83.1273	0.665437	0.230022	2.89292	0.112427	0.00381677
ENSG00000198839	ZNF277	13.9256	-1.07071	0.370304	-2.89145	0.112427	0.00383474
ENSG00000279539		17.8479	-1.02865	0.355632	-2.89245	0.112427	0.00382246
ENSG00000286520		16.5769	-0.984056	0.340141	-2.89308	0.112427	0.00381484
ENSG00000172164	SNTB1	47.1922	0.797596	0.276172	2.88804	0.113267	0.00387656
ENSG00000112242	E2F3	30.9552	0.727614	0.252304	2.88388	0.114558	0.00392814
ENSG00000167552	TUBA1A	129.267	0.785552	0.272596	2.88175	0.11503	0.00395475
ENSG00000213593	TMX2	30.5699	0.981701	0.340703	2.8814	0.11503	0.00395914
ENSG00000163565	IFI16	109.861	0.910561	0.316113	2.88049	0.115146	0.00397055
ENSG00000131238	PPT1	102.365	0.782516	0.271779	2.87923	0.115391	0.00398642
ENSG00000175334	BANF1	44.4773	0.912688	0.317123	2.87803	0.115617	0.00400171
ENSG00000055332	EIF2AK2	87.1673	0.833139	0.289604	2.87682	0.115844	0.00401701
ENSG00000108848	LUC7L3	111.616	-0.781928	0.271953	-2.87523	0.116214	0.00403734
ENSG00000244509	APOBEC3C	56.7488	0.827277	0.287883	2.87365	0.116579	0.00405755
ENSG00000091592	NLRP1	254.176	-0.566604	0.197278	-2.87211	0.116934	0.00407743
ENSG00000122728	TAF1L	30.7444	-0.765855	0.266981	-2.86857	0.11803	0.00412326
ENSG00000141522	ARHGDIA	190.215	0.700089	0.244211	2.86674	0.118319	0.00414725
ENSG00000186407	CD300E	98.6511	1.13525	0.396022	2.86664	0.118319	0.00414859
ENSG00000058799	YIPF1	16.6791	1.22498	0.427837	2.86319	0.11874	0.00419398
ENSG00000112139	MDGA1	68.5421	-0.544006	0.189991	-2.86333	0.11874	0.00419217
ENSG00000214160	ALG3	24.1738	0.811409	0.283224	2.8649	0.11874	0.0041714
ENSG00000286646		12.8423	1.24729	0.435542	2.86376	0.11874	0.0041864
ENSG00000187840	EIF4EBP1	14.0517	1.17473	0.410418	2.86228	0.118863	0.004206
ENSG00000106153	CHCHD2	47.4918	0.986944	0.3451	2.85988	0.118903	0.00423805
ENSG00000130309	COLGALT1	86.5971	0.583326	0.203967	2.8599	0.118903	0.00423773
ENSG00000157637	SLC38A10	145.056	0.679267	0.23746	2.86056	0.118903	0.004229
ENSG00000185201	IFITM2	83.9946	0.902711	0.315627	2.86005	0.118903	0.0042357
ENSG00000214212	C19orf38	24.5667	0.894098	0.313383	2.85305	0.121269	0.00433021
ENSG00000126267	COX6B1	28.885	0.777325	0.272541	2.85214	0.121396	0.00434257
ENSG00000143674	MAP3K21	18.3084	-0.893548	0.31369	-2.84851	0.12257	0.00439244
ENSG00000091129	NRCAM	13.9497	-1.12201	0.394102	-2.847	0.122931	0.00441333
ENSG00000211941	IGHV3-11	15.7641	3.91274	1.37573	2.84412	0.123828	0.00445348
ENSG00000198546	ZNF511	21.9728	0.876324	0.308282	2.84261	0.124192	0.00447461
ENSG00000035115	SH3YL1	33.5087	-0.965433	0.339802	-2.84117	0.124532	0.00449488
ENSG00000100412	ACO2	104.632	0.63824	0.224981	2.83687	0.125996	0.00455583
ENSG00000133124	IRS4	27.4916	-0.827974	0.292013	-2.8354	0.12635	0.00457677
ENSG00000120437	ACAT2	20.214	1.06296	0.375111	2.83373	0.12679	0.00460088
ENSG00000141293	SKAP1	26.0116	-1.08886	0.384478	-2.83204	0.127235	0.00462525
ENSG00000127564	PKMYT1	14.3644	1.32701	0.469092	2.82888	0.127697	0.00467111
ENSG00000142303	ADAMTS10	28.525	-0.968565	0.342342	-2.82923	0.127697	0.00466604
ENSG00000173762	CD7	49.5489	-0.939271	0.332079	-2.82845	0.127697	0.00467733
ENSG00000188404	SELL	470.187	0.775644	0.27416	2.82917	0.127697	0.00466693
ENSG00000266714	MYO15B	85.1509	-0.626664	0.221589	-2.82805	0.127697	0.00468319
ENSG00000171241	SHCBP1	24.5891	1.46248	0.517514	2.82597	0.128307	0.00471381
ENSG00000135093	USP30	15.7604	-0.969006	0.343613	-2.82005	0.130013	0.00480166
ENSG00000211459	MT-RNR1	7352.29	0.758089	0.268716	2.82116	0.130013	0.0047851
ENSG00000211890	IGHA2	161.485	2.1866	0.775307	2.8203	0.130013	0.00479786
ENSG00000224843	LINC00240	33.3044	-0.927696	0.32915	-2.81846	0.130432	0.0048255
ENSG00000116701	NCF2	133.821	1.02589	0.364849	2.81182	0.132922	0.0049262
ENSG00000184307	ZDHHC23	24.8954	-0.911906	0.324411	-2.81096	0.133048	0.00493946
ENSG00000113532	ST8SIA4	33.1063	0.905621	0.322707	2.80633	0.134465	0.00501098
ENSG00000169504	CLIC4	37.1803	1.02145	0.364041	2.80587	0.134465	0.00501805
ENSG00000179750	APOBEC3B	12.5337	2.14463	0.764063	2.80688	0.134465	0.00500242
ENSG00000198843	SELENOT	54.0123	0.849316	0.302961	2.80338	0.135274	0.00505698
ENSG00000102316	MAGED2	38.3874	0.957375	0.341888	2.80026	0.135839	0.00510611
ENSG00000137496	IL18BP	27.2913	-0.818326	0.292203	-2.80054	0.135839	0.00510175
ENSG00000137713	PPP2R1B	36.0707	0.878686	0.313836	2.79982	0.135839	0.0051131
ENSG00000179091	CYC1	67.5666	0.786665	0.280804	2.80147	0.135839	0.00508699
ENSG00000183496	MEX3B	14.4521	1.17061	0.418241	2.7989	0.135995	0.00512775
ENSG00000128708	HAT1	49.918	0.783319	0.280044	2.79713	0.13651	0.00515595
ENSG00000139687	RB1	31.1138	0.917463	0.328159	2.79579	0.136841	0.00517729
ENSG00000129757	CDKN1C	16.1465	-1.10235	0.394636	-2.79332	0.137592	0.00521699
ENSG00000161981	SNRNP25	33.5477	0.838806	0.300333	2.79292	0.137592	0.00522344
ENSG00000211965	IGHV3-49	13.7585	4.54849	1.63	2.79049	0.138395	0.00526283
ENSG00000182446	NPLOC4	207.093	0.495405	0.177726	2.78747	0.139455	0.00531213
ENSG00000140463	BBS4	15.8213	-0.947689	0.340099	-2.78651	0.139631	0.00532786
ENSG00000114904	NEK4	21.5447	1.02957	0.369728	2.78466	0.139957	0.00535835
ENSG00000141543	EIF4A3	78.3758	0.769844	0.276451	2.78474	0.139957	0.00535702
ENSG00000257727	CNPY2	29.7815	1.08939	0.391459	2.78291	0.140481	0.00538745
ENSG00000134545	KLRC1	13.7397	-1.66568	0.598822	-2.7816	0.14081	0.00540913
ENSG00000067992	PDK3	71.5317	-0.67623	0.243195	-2.78061	0.141004	0.00542569
ENSG00000143106	PSMA5	108.458	0.828555	0.298219	2.77835	0.141753	0.00546363
ENSG00000213533	STIMATE	33.8946	0.826268	0.297699	2.77552	0.142752	0.00551136
ENSG00000086504	MRPL28	30.9367	0.722707	0.260669	2.7725	0.143769	0.00556271
ENSG00000143641	GALNT2	81.894	0.811732	0.292876	2.77159	0.143769	0.00557839
ENSG00000167377	ZNF23	34.0339	-0.740307	0.267082	-2.77183	0.143769	0.00557422
ENSG00000172716	SLFN11	48.6798	0.698941	0.252255	2.77077	0.143891	0.00559239
ENSG00000184979	USP18	24.317	2.2229	0.803046	2.76809	0.144601	0.00563865
ENSG00000189190	ZNF600	35.7881	-0.999118	0.36091	-2.76833	0.144601	0.0056344
ENSG00000185245	GP1BA	15.3131	1.05258	0.380511	2.76623	0.145188	0.00567089
ENSG00000116489	CAPZA1	158.194	0.749661	0.27116	2.76465	0.145652	0.0056984
ENSG00000144445	KANSL1L	15.407	-1.20955	0.437902	-2.76215	0.146531	0.00574225
ENSG00000035862	TIMP2	72.5815	0.933955	0.338467	2.75937	0.14735	0.00579132
ENSG00000142102	PGGHG	198.547	-1.03814	0.37624	-2.75926	0.14735	0.00579331
ENSG00000049656	CLPTM1L	102.285	0.870503	0.316183	2.75316	0.149743	0.00590227
ENSG00000175463	TBC1D10C	135.478	-0.610205	0.221658	-2.75292	0.149743	0.00590671
ENSG00000123106	CCDC91	31.1682	-0.765436	0.278109	-2.75229	0.149784	0.005918
ENSG00000132341	RAN	113.165	0.94513	0.343482	2.75161	0.149851	0.00593029
ENSG00000027697	IFNGR1	48.7207	0.884477	0.321755	2.74891	0.150845	0.00597935
ENSG00000206077	ZDHHC11B	62.8566	-0.698192	0.254077	-2.74795	0.151042	0.0059969
ENSG00000172354	GNB2	122.438	0.661059	0.240663	2.74682	0.151319	0.00601764
ENSG00000107438	PDLIM1	23.435	1.08514	0.395509	2.74366	0.15186	0.00607583
ENSG00000144848	ATG3	42.9905	0.706446	0.257419	2.74434	0.15186	0.00606319
ENSG00000165271	NOL6	42.6024	0.620994	0.226392	2.743	0.15186	0.00608809
ENSG00000188229	TUBB4B	86.0302	0.948212	0.345586	2.74378	0.15186	0.00607362
ENSG00000197013	ZNF429	17.1904	-1.04084	0.379422	-2.74321	0.15186	0.00608413
ENSG00000084073	ZMPSTE24	34.1355	1.03836	0.379275	2.73776	0.154054	0.00618601
ENSG00000060558	GNA15	24.3437	0.959858	0.350849	2.73582	0.154111	0.0062226
ENSG00000123992	DNPEP	44.9136	0.685399	0.250603	2.735	0.154111	0.00623795
ENSG00000144381	HSPD1	107.142	0.917724	0.335296	2.73705	0.154111	0.00619921
ENSG00000165280	VCP	245.662	0.727212	0.265851	2.73542	0.154111	0.00623014
ENSG00000168496	FEN1	24.2451	1.13375	0.414387	2.73596	0.154111	0.00621982
ENSG00000125304	TM9SF2	73.1099	0.752882	0.275748	2.73033	0.155817	0.00632709
ENSG00000204138	PHACTR4	45.6622	0.624792	0.228809	2.73063	0.155817	0.00632142
ENSG00000121152	NCAPH	28.9213	1.00756	0.369166	2.72929	0.156064	0.00634716
ENSG00000117281	CD160	22.8195	-0.781029	0.286565	-2.72548	0.157623	0.00642073
ENSG00000104738	MCM4	48.8354	0.997676	0.36619	2.72447	0.157856	0.0064404
ENSG00000087586	AURKA	12.7604	1.09095	0.40087	2.72146	0.159052	0.00649945
ENSG00000182934	SRPRA	128.176	0.818404	0.300833	2.72046	0.15928	0.00651905
ENSG00000104823	ECH1	64.839	0.767032	0.282141	2.71861	0.159922	0.00655562
ENSG00000007968	E2F2	39.2587	0.985941	0.362911	2.71675	0.160571	0.00659258
ENSG00000167863	ATP5PD	48.4199	0.899142	0.331066	2.7159	0.160734	0.00660963
ENSG00000100364	KIAA0930	109.769	0.584666	0.215598	2.71183	0.162211	0.00669127
ENSG00000257303	CNPY2-AS1	22.3138	-0.815021	0.30049	-2.71231	0.162211	0.00668164
ENSG00000138029	HADHB	52.497	0.742981	0.274137	2.71025	0.16273	0.00672317
ENSG00000158555	GDPD5	47.7614	-0.575381	0.21245	-2.70831	0.163434	0.00676277
ENSG00000099622	CIRBP	191.58	-0.561904	0.20785	-2.70341	0.165387	0.00686314
ENSG00000129226	CD68	100.939	1.01831	0.376688	2.70333	0.165387	0.00686493
ENSG00000101336	HCK	132.026	1.05785	0.391516	2.70194	0.165819	0.00689352
ENSG00000182054	IDH2	59.9791	0.885991	0.327989	2.70129	0.16589	0.0069072
ENSG00000099956	SMARCB1	105.804	0.414346	0.153443	2.70032	0.165945	0.00692725
ENSG00000128383	APOBEC3A	24.7231	1.35997	0.503664	2.70015	0.165945	0.00693087
ENSG00000134001	EIF2S1	42.0819	0.851505	0.315724	2.69699	0.167138	0.00699696
ENSG00000275131	PDE4DIPP2	23.5851	-0.879179	0.326016	-2.69674	0.167138	0.00700224
ENSG00000092841	MYL6	399.453	0.723675	0.269171	2.68853	0.168476	0.00717665
ENSG00000100926	TM9SF1	35.2359	1.06077	0.394379	2.68972	0.168476	0.00715123
ENSG00000101745	ANKRD12	126.001	-0.563454	0.209193	-2.69346	0.168476	0.00707144
ENSG00000106348	IMPDH1	48.7091	0.787253	0.292604	2.69051	0.168476	0.00713437
ENSG00000119777	TMEM214	50.2721	1.04396	0.387793	2.69207	0.168476	0.00710108
ENSG00000130775	THEMIS2	118.424	0.531947	0.197582	2.69229	0.168476	0.00709642
ENSG00000139921	TMX1	31.4646	0.882031	0.327967	2.68939	0.168476	0.00715823
ENSG00000141682	PMAIP1	22.7578	0.946579	0.352018	2.68901	0.168476	0.00716646
ENSG00000150961	SEC24D	48.5423	1.03479	0.38474	2.68958	0.168476	0.00715429
ENSG00000156239	N6AMT1	18.017	-1.04227	0.387695	-2.68838	0.168476	0.00718
ENSG00000167037	SGSM1	32.0371	-0.676794	0.251527	-2.69074	0.168476	0.00712928
ENSG00000244398		15.0126	1.27925	0.475916	2.68798	0.168476	0.00718861
ENSG00000198467	TPM2	19.2073	-0.833802	0.310286	-2.6872	0.168612	0.00720528
ENSG00000123700	KCNJ2	19.6218	0.900764	0.335349	2.68605	0.168689	0.00723029
ENSG00000259439	LINC01833	12.4794	-1.0032	0.373439	-2.68639	0.168689	0.00722284
ENSG00000076382	SPAG5	27.5689	0.96973	0.361409	2.68319	0.169624	0.00729225
ENSG00000082515	MRPL22	18.4129	0.848673	0.316289	2.68322	0.169624	0.00729163
ENSG00000139496	NUP58	35.8605	0.760501	0.283567	2.68191	0.170024	0.00732039
ENSG00000101162	TUBB1	83.9681	1.03595	0.386482	2.68045	0.170254	0.00735224
ENSG00000136925	TSTD2	25.919	-0.797615	0.297559	-2.68053	0.170254	0.00735061
ENSG00000167766	ZNF83	42.3251	-0.658203	0.245737	-2.67848	0.171003	0.00739562
ENSG00000197061	H4C3	36.8597	1.83783	0.686456	2.67727	0.17137	0.00742255
ENSG00000068305	MEF2A	50.169	0.670335	0.250541	2.67555	0.171995	0.00746069
ENSG00000156587	UBE2L6	62.5317	0.889262	0.332579	2.67383	0.17262	0.00749895
ENSG00000128524	ATP6V1F	28.3271	0.934005	0.349507	2.67235	0.173129	0.00753221
ENSG00000211955	IGHV3-33	55.9652	4.07926	1.52839	2.669	0.174609	0.00760785
ENSG00000140575	IQGAP1	463.125	0.654879	0.245576	2.66671	0.175543	0.00765985
ENSG00000164032	H2AZ1	79.5768	0.944147	0.354443	2.66375	0.176832	0.0077275
ENSG00000127054	INTS11	82.8753	0.642903	0.241454	2.66264	0.176999	0.00775314
ENSG00000167553	TUBA1C	33.5946	1.06625	0.400541	2.66204	0.176999	0.00776694
ENSG00000187837	H1-2	31.4352	1.05552	0.396522	2.66195	0.176999	0.00776902
ENSG00000169933	FRMPD4	24.2592	-0.936024	0.351751	-2.66104	0.177216	0.00778997
ENSG00000117395	EBNA1BP2	32.1888	1.02509	0.385809	2.65697	0.178583	0.00788458
ENSG00000119318	RAD23B	55.1195	0.785179	0.295428	2.65776	0.178583	0.00786608
ENSG00000169228	RAB24	48.9998	0.710264	0.267321	2.65697	0.178583	0.00788456
ENSG00000142583	SLC2A5	27.0021	0.798425	0.300635	2.6558	0.178864	0.00791216
ENSG00000143119	CD53	194.578	0.747365	0.281445	2.65546	0.178864	0.00792004
ENSG00000113648	MACROH2A1	237.886	0.49138	0.185154	2.6539	0.179172	0.00795678
ENSG00000182487	NCF1B	41.1792	0.708183	0.26683	2.65406	0.179172	0.00795295
ENSG00000014641	MDH1	42.3289	0.855447	0.32264	2.6514	0.179981	0.00801593
ENSG00000117143	UAP1	19.7202	1.46854	0.553838	2.65157	0.179981	0.00801194
ENSG00000128294	TPST2	152.47	0.700008	0.264349	2.64805	0.181514	0.00809587
ENSG00000136935	GOLGA1	38.5778	-0.64267	0.242745	-2.64751	0.181537	0.00810859
ENSG00000111669	TPI1	210.275	0.866716	0.327493	2.64652	0.18181	0.00813253
ENSG00000077943	ITGA8	13.6932	-1.58938	0.601069	-2.64425	0.182672	0.00818726
ENSG00000198900	TOP1	99.9271	0.740874	0.280215	2.64394	0.182672	0.00819463
ENSG00000134109	EDEM1	108.33	0.904083	0.342041	2.6432	0.18281	0.0082126
ENSG00000119922	IFIT2	43.0857	0.836513	0.316568	2.64244	0.182957	0.00823098
ENSG00000123136	DDX39A	110.625	0.674366	0.255257	2.64191	0.182982	0.00824394
ENSG00000067829	IDH3G	44.9663	0.84621	0.320448	2.64071	0.183253	0.00827332
ENSG00000169241	SLC50A1	18.4968	0.82701	0.313209	2.64044	0.183253	0.00827976
ENSG00000282851	BISPR	15.8184	1.01296	0.383953	2.63824	0.184183	0.00833365
ENSG00000119408	NEK6	32.2818	0.952135	0.361092	2.63682	0.184695	0.00836872
ENSG00000114867	EIF4G1	231.25	0.76385	0.289801	2.63578	0.184906	0.00839447
ENSG00000127774	EMC6	13.1521	1.2266	0.465418	2.63547	0.184906	0.00840213
ENSG00000114988	LMAN2L	14.4959	1.32775	0.503986	2.63449	0.185177	0.00842635
ENSG00000108828	VAT1	42.375	0.824849	0.313296	2.63281	0.185832	0.00846815
ENSG00000135047	CTSL	36.2209	0.765685	0.290908	2.63205	0.185984	0.00848704
ENSG00000132507	EIF5A	91.2946	0.654672	0.248934	2.62991	0.186392	0.00854086
ENSG00000157654	PALM2AKAP2	126.795	0.466986	0.17757	2.62987	0.186392	0.00854173
ENSG00000211947	IGHV3-21	23.6964	3.2701	1.24315	2.6305	0.186392	0.00852584
ENSG00000067560	RHOA	859.034	0.582305	0.221545	2.62838	0.18681	0.00857921
ENSG00000169756	LIMS1	80.9889	0.876004	0.333355	2.62784	0.18681	0.00859287
ENSG00000174804	FZD4	38.7298	-0.783277	0.298195	-2.62673	0.18681	0.00862108
ENSG00000178741	COX5A	21.9934	0.964152	0.367048	2.62678	0.18681	0.00861983
ENSG00000253394	LINC00534	27.8442	-0.818114	0.311364	-2.62752	0.18681	0.00860102
ENSG00000084463	WBP11	56.4928	0.644468	0.245601	2.62404	0.186884	0.00868929
ENSG00000096070	BRPF3	63.0815	0.601271	0.229025	2.62535	0.186884	0.0086561
ENSG00000147535	PLPP5	30.9561	0.87435	0.332949	2.62608	0.186884	0.00863751
ENSG00000170624	SGCD	31.155	-0.76732	0.292402	-2.62419	0.186884	0.00868551
ENSG00000175582	RAB6A	58.185	0.776956	0.295965	2.62516	0.186884	0.00866089
ENSG00000179222	MAGED1	37.0333	0.98175	0.37419	2.62367	0.186884	0.00869891
ENSG00000276168	RN7SL1	67.1525	1.10793	0.422345	2.62328	0.186884	0.00870882
ENSG00000142609	CFAP74	23.5316	-0.859506	0.328014	-2.62033	0.188098	0.00878449
ENSG00000203747	FCGR3A	234.782	-0.858008	0.327468	-2.62013	0.188098	0.00878964
ENSG00000125454	SLC25A19	21.2819	0.893036	0.340957	2.6192	0.188352	0.00881362
ENSG00000184465	WDR27	51.5178	-0.620442	0.237068	-2.61714	0.18905	0.00886694
ENSG00000213523	SRA1	28.7921	0.654053	0.249925	2.617	0.18905	0.00887069
ENSG00000068912	ERLEC1	59.7461	0.662648	0.253369	2.61534	0.189708	0.00891376
ENSG00000173540	GMPPB	55.0941	0.670174	0.25632	2.6146	0.189863	0.0089333
ENSG00000143622	RIT1	56.284	0.731735	0.280021	2.61314	0.190296	0.00897149
ENSG00000186010	NDUFA13	57.0512	0.752246	0.28795	2.61242	0.190296	0.00899045
ENSG00000279901		16.8985	-1.006	0.385066	-2.61254	0.190296	0.00898713
ENSG00000089682	RBM41	19.9821	-0.833831	0.31926	-2.61176	0.190401	0.00900768
ENSG00000185651	UBE2L3	221.976	0.702714	0.26914	2.61096	0.190588	0.00902883
ENSG00000166986	MARS1	119.177	0.750326	0.287663	2.60835	0.191525	0.00909791
ENSG00000185052	SLC24A3	16.9097	1.14131	0.43749	2.60878	0.191525	0.00908652
ENSG00000114423	CBLB	52.45	-0.690383	0.265061	-2.60461	0.192582	0.00919777
ENSG00000126432	PRDX5	48.8962	0.984173	0.377683	2.60582	0.192582	0.00916548
ENSG00000133858	ZFC3H1	74.8015	-0.565525	0.217088	-2.60505	0.192582	0.00918603
ENSG00000228956	SATB1-AS1	26.5561	-0.686553	0.263569	-2.60483	0.192582	0.00919202
ENSG00000197779	ZNF81	35.0636	-0.78448	0.301474	-2.60215	0.193712	0.00926423
ENSG00000243678	NME2	39.3829	0.71693	0.275665	2.60073	0.194252	0.00930256
ENSG00000073111	MCM2	32.1508	1.20588	0.464151	2.59804	0.194299	0.00937566
ENSG00000085265	FCN1	661.472	1.23784	0.476199	2.59941	0.194299	0.00933849
ENSG00000128595	CALU	57.5885	0.826586	0.318184	2.59782	0.194299	0.00938168
ENSG00000132405	TBC1D14	104.771	0.633943	0.244049	2.5976	0.194299	0.0093877
ENSG00000135114	OASL	47.288	0.807986	0.311071	2.59743	0.194299	0.00939245
ENSG00000183486	MX2	173.893	0.687254	0.264379	2.5995	0.194299	0.00933586
ENSG00000228474	OST4	21.2023	0.982622	0.378233	2.59793	0.194299	0.00937878
ENSG00000172116	CD8B	57.9191	-0.856425	0.329909	-2.59594	0.194882	0.00943321
ENSG00000164323	CFAP97	37.26	-0.684548	0.263946	-2.59352	0.196001	0.00950003
ENSG00000287044		17.5505	-0.932665	0.359683	-2.59301	0.196026	0.00951387
ENSG00000134802	SLC43A3	40.5428	1.00477	0.387686	2.5917	0.196515	0.00955026
ENSG00000247828	TMEM161B-DT	93.0005	-0.458465	0.177018	-2.58993	0.197046	0.00959946
ENSG00000253485	PCDHGA5	14.5945	-0.999389	0.385885	-2.58986	0.197046	0.00960147
ENSG00000160789	LMNA	43.1976	0.849629	0.328216	2.58863	0.19749	0.00963585
ENSG00000120217	CD274	13.1349	-1.11027	0.42919	-2.58689	0.197775	0.00968468
ENSG00000153162	BMP6	19.4484	1.07481	0.415504	2.58677	0.197775	0.009688
ENSG00000213062		48.9152	-0.55442	0.214284	-2.58731	0.197775	0.00967274
ENSG00000106714	CNTNAP3	72.6001	-0.516779	0.200053	-2.58321	0.199303	0.00978852
ENSG00000124151	NCOA3	149.347	0.814758	0.315382	2.5834	0.199303	0.00978318
ENSG00000117682	DHDDS	30.6836	0.688821	0.26676	2.58217	0.199643	0.0098181
ENSG00000279407		17.7303	-1.07783	0.41755	-2.58132	0.199876	0.00984241
ENSG00000015285	WAS	44.1211	0.833242	0.322985	2.57981	0.199914	0.00988533
ENSG00000105220	GPI	137.88	0.564399	0.218806	2.57945	0.199914	0.00989584
ENSG00000176890	TYMS	13.7874	1.65509	0.641572	2.57974	0.199914	0.00988741
ENSG00000197822	OCLN	38.8179	-0.699899	0.271269	-2.58009	0.199914	0.00987746
ENSG00000044115	CTNNA1	69.2146	0.560629	0.217404	2.57874	0.200063	0.00991613
ENSG00000051341	POLQ	17.9597	1.04258	0.404587	2.57691	0.200728	0.00996886
ENSG00000138768	USO1	48.4915	1.01915	0.395526	2.5767	0.200728	0.00997493
ENSG00000122952	ZWINT	19.4563	1.08591	0.421586	2.57576	0.200736	0.0100019
ENSG00000144468	RHBDD1	59.152	0.648379	0.251699	2.57601	0.200736	0.00999482
ENSG00000215252	GOLGA8B	112.781	-0.834518	0.324042	-2.57534	0.200736	0.0100141
ENSG00000105404	RABAC1	53.2186	0.894298	0.347986	2.56993	0.203637	0.010172
ENSG00000160014	CALM3	229.322	0.662869	0.258076	2.56851	0.20416	0.0102138
ENSG00000179950	PUF60	79.8831	0.748925	0.291621	2.56814	0.20416	0.0102244
ENSG00000105676	ARMC6	26.2302	0.901471	0.351172	2.56704	0.204551	0.0102572
ENSG00000185475	TMEM179B	22.5385	0.864594	0.337133	2.56455	0.205759	0.010331
ENSG00000037280	FLT4	20.6728	-0.93269	0.364076	-2.5618	0.205896	0.010413
ENSG00000160216	AGPAT3	172.156	0.452094	0.176489	2.56159	0.205896	0.0104194
ENSG00000162591	MEGF6	34.0536	-0.653947	0.255372	-2.56077	0.205896	0.0104441
ENSG00000176273	SLC35G1	18.4534	-0.841936	0.328475	-2.56317	0.205896	0.0103722
ENSG00000211938	IGHV3-7	23.8644	2.4746	0.965958	2.56181	0.205896	0.0104129
ENSG00000230590	FTX	73.5684	-0.598115	0.233533	-2.56116	0.205896	0.0104322
ENSG00000274272		15.3403	-1.30839	0.510556	-2.56269	0.205896	0.0103866
ENSG00000285598		15.4516	-0.990702	0.386668	-2.56215	0.205896	0.0104026
ENSG00000235437	LINC01278	42.0961	-0.586812	0.229285	-2.55932	0.206495	0.0104878
ENSG00000172331	BPGM	25.1138	0.78665	0.307423	2.55886	0.206507	0.0105017
ENSG00000176749	CDK5R1	24.7979	-0.857402	0.335351	-2.55673	0.207513	0.0105662
ENSG00000178177	LCORL	44.047	-0.56955	0.223353	-2.55	0.211295	0.0107724
ENSG00000110076	NRXN2	54.5551	-0.602914	0.236483	-2.5495	0.211326	0.0107877
ENSG00000167670	CHAF1A	39.419	0.834531	0.327488	2.54828	0.211535	0.0108256
ENSG00000237973	MTCO1P12	48.3222	-0.600091	0.235455	-2.54864	0.211535	0.0108143
ENSG00000105479	ODAD1	19.6115	-0.777198	0.305294	-2.54573	0.212816	0.0109048
ENSG00000142669	SH3BGRL3	106.82	0.806812	0.317139	2.54403	0.212945	0.0109581
ENSG00000148175	STOM	53.1313	0.758059	0.297891	2.54476	0.212945	0.0109354
ENSG00000161960	EIF4A1	247.598	0.597245	0.234766	2.544	0.212945	0.0109591
ENSG00000168899	VAMP5	23.1223	0.946364	0.372032	2.54377	0.212945	0.0109664
ENSG00000168944	CEP120	50.8295	-0.608197	0.239296	-2.5416	0.214	0.0110345
ENSG00000168461	RAB31	75.3987	0.674712	0.265587	2.54045	0.214439	0.0110709
ENSG00000168229	PTGDR	34.1795	-0.824609	0.324893	-2.53809	0.215622	0.0111459
ENSG00000146278	PNRC1	91.3464	-0.703587	0.277468	-2.53574	0.216529	0.0112209
ENSG00000161911	TREML1	15.3941	1.47436	0.581531	2.53531	0.216529	0.0112346
ENSG00000167315	ACAA2	36.508	0.737852	0.290997	2.5356	0.216529	0.0112255
ENSG00000118564	FBXL5	76.2895	0.733922	0.289576	2.53447	0.216779	0.0112616
ENSG00000211644	IGLV1-51	16.5061	3.26648	1.2901	2.53196	0.218072	0.0113429
ENSG00000148248	SURF4	122.989	0.848036	0.335266	2.52944	0.219371	0.0114245
ENSG00000214198	TTC41P	14.3687	-1.05715	0.418299	-2.52726	0.220461	0.0114955
ENSG00000168389	MFSD2A	25.0443	0.697836	0.276434	2.52442	0.221977	0.0115889
ENSG00000110077	MS4A6A	82.6144	0.743029	0.29459	2.52225	0.223076	0.0116606
ENSG00000117410	ATP6V0B	109.499	0.579175	0.230046	2.51765	0.224352	0.0118141
ENSG00000164054	SHISA5	96.4103	0.736332	0.292447	2.51783	0.224352	0.011808
ENSG00000178952	TUFM	139.288	0.747255	0.296798	2.51773	0.224352	0.0118115
ENSG00000187109	NAP1L1	165.379	-0.453973	0.180269	-2.5183	0.224352	0.0117922
ENSG00000197457	STMN3	18.1497	-1.17093	0.464752	-2.51948	0.224352	0.0117528
ENSG00000198804	MT-CO1	5477	-0.610545	0.242503	-2.51768	0.224352	0.0118131
ENSG00000167216	KATNAL2	40.5244	-0.573029	0.227705	-2.51654	0.224783	0.0118513
ENSG00000165030	NFIL3	43.4191	0.772731	0.307269	2.51484	0.225166	0.0119088
ENSG00000165678	GHITM	93.8408	0.580139	0.230703	2.51465	0.225166	0.011915
ENSG00000173227	SYT12	42.6417	-0.625192	0.248602	-2.51483	0.225166	0.0119089
ENSG00000184897	H1-10	99.3542	0.56421	0.224481	2.5134	0.225694	0.0119575
ENSG00000125877	ITPA	20.7279	0.799897	0.318686	2.50998	0.227335	0.0120738
ENSG00000130429	ARPC1B	318.123	0.545034	0.217144	2.51001	0.227335	0.0120727
ENSG00000088325	TPX2	23.1861	1.31386	0.523929	2.50771	0.228245	0.0121515
ENSG00000287578		20.3267	-0.763694	0.304491	-2.5081	0.228245	0.0121381
ENSG00000132694	ARHGEF11	40.4089	0.648308	0.258686	2.50616	0.228698	0.0122051
ENSG00000286523		19.8059	-0.910949	0.36348	-2.50619	0.228698	0.0122042
ENSG00000093072	ADA2	157.147	0.648498	0.258978	2.50407	0.229319	0.0122775
ENSG00000134825	TMEM258	31.921	0.861188	0.343941	2.50388	0.229319	0.0122838
ENSG00000198951	NAGA	73.3897	0.727143	0.290451	2.5035	0.229319	0.0122973
ENSG00000204253	HNRNPCP2	15.0476	1.44213	0.575756	2.50476	0.229319	0.0122535
ENSG00000034152	MAP2K3	64.2353	0.535872	0.214185	2.50191	0.229546	0.0123526
ENSG00000105953	OGDH	95.224	0.828049	0.331028	2.50145	0.229546	0.0123687
ENSG00000116221	MRPL37	35.6455	0.93653	0.374389	2.50149	0.229546	0.0123672
ENSG00000127980	PEX1	29.2948	-0.787037	0.314512	-2.50241	0.229546	0.0123353
ENSG00000170185	USP38	44.551	0.637345	0.2549	2.50038	0.229958	0.0124061
ENSG00000238057	ZEB2-AS1	16.8383	1.0174	0.406965	2.49997	0.229958	0.0124205
ENSG00000196352	CD55	69.5487	0.655692	0.262378	2.49903	0.230016	0.0124533
ENSG00000196440	ARMCX4	26.1498	-0.87862	0.351553	-2.49925	0.230016	0.0124455
ENSG00000099219	ERMP1	72.3412	-0.566682	0.226871	-2.49782	0.230531	0.0124961
ENSG00000244968	LIFR-AS1	15.1288	-1.09431	0.43833	-2.49655	0.231081	0.0125408
ENSG00000001036	FUCA2	30.5117	0.919859	0.36873	2.49467	0.231278	0.0126075
ENSG00000136143	SUCLA2	14.0253	0.976081	0.391242	2.49482	0.231278	0.012602
ENSG00000144120	TMEM177	21.933	-0.798944	0.320274	-2.49457	0.231278	0.0126111
ENSG00000184305	CCSER1	17.3977	-0.979829	0.392639	-2.4955	0.231278	0.0125781
ENSG00000104679	R3HCC1	27.1889	0.720662	0.289011	2.49354	0.231673	0.0126476
ENSG00000107968	MAP3K8	28.74	0.800888	0.321285	2.49276	0.231907	0.0126753
ENSG00000071553	ATP6AP1	86.1288	0.741776	0.297812	2.49075	0.232676	0.0127473
ENSG00000104142	VPS18	44.5796	0.750169	0.301161	2.49092	0.232676	0.0127413
ENSG00000085733	CTTN	33.1463	0.765153	0.307253	2.4903	0.232696	0.0127634
ENSG00000168291	PDHB	40.111	0.65548	0.263446	2.4881	0.233865	0.0128426
ENSG00000163527	STT3B	90.9474	0.728164	0.292761	2.48723	0.234167	0.0128743
ENSG00000010322	NISCH	104.242	0.487799	0.196329	2.4846	0.23453	0.0129698
ENSG00000092964	DPYSL2	88.4568	0.621938	0.250231	2.48546	0.23453	0.0129384
ENSG00000146670	CDCA5	30.2615	0.671274	0.270006	2.48615	0.23453	0.0129135
ENSG00000180879	SSR4	59.4131	0.777912	0.313017	2.48521	0.23453	0.0129475
ENSG00000234722	LINC01287	43.4821	-0.757558	0.304861	-2.48493	0.23453	0.0129576
ENSG00000115541	HSPE1	47.2672	1.12838	0.454388	2.48329	0.234847	0.0130176
ENSG00000132128	LRRC41	61.0449	0.594745	0.239488	2.48341	0.234847	0.0130133
ENSG00000118363	SPCS2	53.0845	0.915791	0.369002	2.4818	0.235275	0.0130719
ENSG00000151150	ANK3	88.702	-0.457321	0.1843	-2.4814	0.235275	0.0130868
ENSG00000155363	MOV10	66.7275	0.511189	0.206003	2.48147	0.235275	0.0130843
ENSG00000066322	ELOVL1	31.611	0.794084	0.320173	2.48018	0.23568	0.0131318
ENSG00000099958	DERL3	16.6514	1.49193	0.601593	2.47996	0.23568	0.0131398
ENSG00000155368	DBI	20.6037	1.01007	0.407423	2.47917	0.235927	0.0131687
ENSG00000091879	ANGPT2	18.7765	-0.998148	0.40282	-2.4779	0.235988	0.0132158
ENSG00000114126	TFDP2	72.5134	-0.518096	0.209091	-2.47785	0.235988	0.0132178
ENSG00000234465	PINLYP	23.1903	-0.860203	0.34715	-2.4779	0.235988	0.0132157
ENSG00000204103	MAFB	90.2067	1.00979	0.407609	2.47735	0.236048	0.0132363
ENSG00000115977	AAK1	195.296	-0.338341	0.136602	-2.47684	0.23611	0.013255
ENSG00000100632	ERH	24.4471	1.06777	0.431338	2.47549	0.236456	0.0133052
ENSG00000101421	CHMP4B	72.8184	0.466338	0.188412	2.47509	0.236456	0.0133202
ENSG00000213699	SLC35F6	22.2623	0.764393	0.308824	2.47517	0.236456	0.0133173
ENSG00000108528	SLC25A11	50.9428	0.699148	0.282688	2.47321	0.237431	0.0133904
ENSG00000129562	DAD1	45.9411	0.899337	0.363698	2.47276	0.237461	0.0134074
ENSG00000170160	CCDC144A	57.0726	-0.814374	0.329585	-2.47091	0.238153	0.0134772
ENSG00000173905	GOLIM4	28.1126	0.886418	0.358723	2.47104	0.238153	0.0134722
ENSG00000119397	CNTRL	137.68	-0.434746	0.176227	-2.46696	0.240517	0.0136265
ENSG00000185262	UBALD2	47.0589	0.848083	0.343957	2.46567	0.241116	0.0136759
ENSG00000103121	CMC2	43.9431	-0.691708	0.280663	-2.46455	0.24159	0.0137184
ENSG00000083312	TNPO1	55.0586	0.832948	0.338272	2.46236	0.242795	0.0138024
ENSG00000249359		28.7671	-0.856518	0.34791	-2.4619	0.242837	0.0138205
ENSG00000185347	TEDC1	20.0082	0.837189	0.340125	2.46142	0.242886	0.013839
ENSG00000145416	MARCHF1	47.1772	0.62985	0.255958	2.46075	0.243061	0.0138646
ENSG00000004779	NDUFAB1	14.2152	1.11142	0.451829	2.45983	0.243412	0.0139003
ENSG00000127804	METTL16	62.8506	-0.546276	0.222122	-2.45935	0.243462	0.0139188
ENSG00000143612	C1orf43	116.422	0.712505	0.289859	2.45811	0.24403	0.0139671
ENSG00000124097	HMGB1P1	16.2716	0.90212	0.367175	2.45692	0.244289	0.0140133
ENSG00000254081	LINC01299	12.5087	-1.06338	0.432777	-2.4571	0.244289	0.0140063
ENSG00000108439	PNPO	25.7615	0.698573	0.284558	2.45494	0.244812	0.0140907
ENSG00000113732	ATP6V0E1	79.2849	0.689097	0.280613	2.45568	0.244812	0.0140617
ENSG00000275074	NUDT18	12.9016	1.08608	0.442371	2.45514	0.244812	0.0140828
ENSG00000167461	RAB8A	69.5785	0.604058	0.246099	2.45453	0.244817	0.0141067
ENSG00000173660	UQCRH	41.0012	1.03783	0.42296	2.45374	0.245087	0.0141381
ENSG00000105701	FKBP8	154.771	0.654791	0.266925	2.45309	0.245255	0.0141636
ENSG00000141574	SECTM1	35.1659	0.88911	0.362636	2.4518	0.245862	0.0142145
ENSG00000105438	KDELR1	26.5594	0.956386	0.390617	2.4484	0.247914	0.0143491
ENSG00000135506	OS9	145.523	0.594414	0.242841	2.44776	0.248083	0.0143749
ENSG00000173698	ADGRG2	12.5114	-0.993313	0.406053	-2.44626	0.248836	0.0144346
ENSG00000197249	SERPINA1	273.536	1.10253	0.450944	2.44493	0.249482	0.0144881
ENSG00000070761	CFAP20	27.9434	-0.733177	0.300129	-2.44287	0.250497	0.0145708
ENSG00000260081		12.4431	-1.3146	0.538184	-2.44266	0.250497	0.0145793
ENSG00000029534	ANK1	20.3084	0.848396	0.347411	2.44205	0.250646	0.0146042
ENSG00000065883	CDK13	114.212	-0.434607	0.178008	-2.4415	0.25075	0.0146264
ENSG00000153823	PID1	13.9583	-0.931097	0.381819	-2.43858	0.252506	0.0147451
ENSG00000211962	IGHV1-46	13.0034	3.54846	1.45578	2.43749	0.25299	0.0147897
ENSG00000178921	PFAS	25.1229	0.788033	0.323588	2.43529	0.254228	0.0148797
ENSG00000198182	ZNF607	17.591	-0.809675	0.332526	-2.43493	0.254228	0.0148948
ENSG00000005448	WDR54	21.6814	-0.746531	0.306731	-2.43383	0.254438	0.01494
ENSG00000105808	RASA4	38.4074	-0.711484	0.29231	-2.434	0.254438	0.0149329
ENSG00000142252	GEMIN7	15.6095	1.50372	0.618508	2.4312	0.256014	0.015049
ENSG00000168237	GLYCTK	38.8097	-0.553635	0.227785	-2.43051	0.256019	0.0150775
ENSG00000241399	CD302	26.0282	0.994622	0.409242	2.4304	0.256019	0.0150823
ENSG00000178927	CYBC1	166.238	0.565887	0.23298	2.42891	0.256794	0.0151445
ENSG00000079462	PAFAH1B3	12.6738	1.45726	0.600207	2.42793	0.2568	0.0151855
ENSG00000117533	VAMP4	19.561	-0.819553	0.337528	-2.4281	0.2568	0.0151781
ENSG00000197747	S100A10	57.6027	0.740994	0.305224	2.42771	0.2568	0.0151945
ENSG00000162736	NCSTN	56.7543	0.876175	0.361179	2.42588	0.257821	0.0152715
ENSG00000139514	SLC7A1	74.1155	0.523253	0.215778	2.42496	0.258192	0.0153101
ENSG00000140497	SCAMP2	87.2475	0.646751	0.266867	2.42349	0.258674	0.015372
ENSG00000165752	STK32C	15.5099	-0.84395	0.348203	-2.42373	0.258674	0.015362
ENSG00000100554	ATP6V1D	25.2741	0.943755	0.38974	2.4215	0.259816	0.0154566
ENSG00000139985	ADAM21	12.6309	-0.915772	0.37834	-2.4205	0.260248	0.0154991
ENSG00000151692	RNF144A	31.698	-0.687328	0.284056	-2.4197	0.260429	0.0155334
ENSG00000248019	FAM13A-AS1	53.5462	-0.659245	0.272476	-2.41946	0.260429	0.0155435
ENSG00000160691	SHC1	55.0097	0.63917	0.264225	2.41904	0.260452	0.0155617
ENSG00000137478	FCHSD2	59.3963	0.564123	0.23368	2.41408	0.263737	0.0157749
ENSG00000131089	ARHGEF9	49.0332	-0.626161	0.259632	-2.41173	0.264911	0.015877
ENSG00000179965	ZNF771	31.0927	-0.619527	0.256886	-2.41168	0.264911	0.0158793
ENSG00000135956	TMEM127	105.26	0.518949	0.215377	2.40949	0.265405	0.0159749
ENSG00000137804	NUSAP1	12.4432	1.60777	0.667392	2.40904	0.265405	0.0159944
ENSG00000189060	H1-0	41.262	0.868935	0.360648	2.40937	0.265405	0.0159801
ENSG00000204175	GPRIN2	98.0327	-0.520257	0.215957	-2.40907	0.265405	0.0159933
ENSG00000278615	C11orf98	24.3216	0.981767	0.407405	2.4098	0.265405	0.0159612
ENSG00000014257	ACP3	17.496	1.17281	0.487153	2.40747	0.265412	0.0160633
ENSG00000115902	SLC1A4	56.6956	0.767728	0.318874	2.40762	0.265412	0.0160568
ENSG00000170873	MTSS1	67.8242	-0.554142	0.230114	-2.40812	0.265412	0.0160349
ENSG00000242372	EIF6	40.3576	0.66602	0.276627	2.40764	0.265412	0.0160559
ENSG00000100650	SRSF5	371.301	-0.519547	0.215926	-2.40614	0.265539	0.0161223
ENSG00000162032	SPSB3	61.8052	-0.773043	0.321258	-2.4063	0.265539	0.0161151
ENSG00000233928		16.8737	-0.888814	0.369295	-2.40679	0.265539	0.0160935
ENSG00000010671	BTK	44.9671	0.741398	0.308371	2.40424	0.266086	0.0162063
ENSG00000025293	PHF20	91.6841	-0.545481	0.226921	-2.40383	0.266086	0.0162241
ENSG00000158856	DMTN	27.3356	0.98643	0.410163	2.40497	0.266086	0.0161737
ENSG00000178445	GLDC	31.4408	0.855622	0.355883	2.40422	0.266086	0.016207
ENSG00000109920	FNBP4	74.7829	-0.668304	0.27812	-2.40293	0.266181	0.0162642
ENSG00000251423		19.724	0.797368	0.331799	2.40317	0.266181	0.0162538
ENSG00000175928	LRRN1	27.0571	-0.70518	0.293747	-2.40064	0.267572	0.0163665
ENSG00000137441	FGFBP2	97.7794	-0.913287	0.380759	-2.39859	0.268789	0.0164582
ENSG00000108344	PSMD3	70.6863	0.61295	0.255598	2.3981	0.268866	0.0164803
ENSG00000018280	SLC11A1	110.793	0.790409	0.33001	2.3951	0.270223	0.0166157
ENSG00000162604	TM2D1	21.8836	-0.747698	0.312117	-2.39557	0.270223	0.0165947
ENSG00000273679		20.5113	0.829999	0.346515	2.39527	0.270223	0.016608
ENSG00000197915	HRNR	75.3495	-0.640047	0.267415	-2.39346	0.270866	0.0166902
ENSG00000257522		20.783	-0.926208	0.386943	-2.39366	0.270866	0.0166813
ENSG00000105136	ZNF419	29.3569	-0.645761	0.269952	-2.39214	0.271563	0.0167506
ENSG00000067182	TNFRSF1A	42.2491	0.709108	0.296588	2.39089	0.27192	0.0168077
ENSG00000162747	FCGR3B	30.7364	0.808395	0.338107	2.39094	0.27192	0.0168051
ENSG00000137642	SORL1	400.111	-0.501947	0.210075	-2.38938	0.272656	0.0168769
ENSG00000178951	ZBTB7A	54.7362	-0.489802	0.205013	-2.38913	0.272656	0.0168883
ENSG00000213790	OLA1P1	12.8437	1.03173	0.432267	2.38678	0.274123	0.0169968
ENSG00000214719		44.4491	-0.577668	0.242098	-2.38609	0.274351	0.0170287
ENSG00000111644	ACRBP	14.9046	1.23731	0.518853	2.3847	0.27453	0.0170929
ENSG00000211653	IGLV1-40	32.8597	3.36634	1.41127	2.38533	0.27453	0.0170637
ENSG00000230207	RPL4P5	33.3238	-0.813772	0.341212	-2.38495	0.27453	0.0170817
ENSG00000168476	REEP4	18.0451	0.919451	0.385724	2.3837	0.27471	0.0171395
ENSG00000279043		13.1148	-1.03628	0.434728	-2.38375	0.27471	0.0171372
ENSG00000099901	RANBP1	30.1706	0.7888	0.331053	2.3827	0.275177	0.0171864
ENSG00000013016	EHD3	56.9387	0.526708	0.221096	2.38226	0.275223	0.017207
ENSG00000223704	LINC01422	35.9814	-0.560921	0.235508	-2.38175	0.275316	0.0172305
ENSG00000100804	PSMB5	16.8074	1.11829	0.470017	2.37925	0.276635	0.0173478
ENSG00000105835	NAMPT	157.119	0.666212	0.280011	2.37923	0.276635	0.0173487
ENSG00000116133	DHCR24	47.0402	0.768674	0.323172	2.37853	0.276703	0.0173818
ENSG00000162813	BPNT1	14.961	0.83687	0.351865	2.37838	0.276703	0.0173887
ENSG00000115758	ODC1	92.2628	0.817897	0.34397	2.37782	0.276734	0.0174155
ENSG00000174840	PDE12	38.8001	0.684956	0.288089	2.37759	0.276734	0.0174263
ENSG00000196275	GTF2IRD2	51.1598	-0.762214	0.320674	-2.37692	0.276955	0.0174581
ENSG00000087077	TRIP6	15.0007	-0.988722	0.416133	-2.37598	0.277165	0.0175026
ENSG00000134575	ACP2	22.9163	0.827038	0.348097	2.37588	0.277165	0.0175071
ENSG00000147050	KDM6A	68.4176	-0.583224	0.24554	-2.37527	0.277344	0.0175362
ENSG00000152527	PLEKHH2	24.5412	-0.772481	0.325381	-2.37408	0.277956	0.0175928
ENSG00000132912	DCTN4	42.4615	0.635042	0.267761	2.37167	0.279204	0.0177078
ENSG00000149357	LAMTOR1	35.7599	0.694749	0.292906	2.37192	0.279204	0.017696
ENSG00000114268	PFKFB4	34.7257	0.65055	0.274368	2.37108	0.279365	0.017736
ENSG00000069493	CLEC2D	89.8422	-0.730759	0.308562	-2.36828	0.281209	0.0178712
ENSG00000137177	KIF13A	36.0003	0.586093	0.247545	2.36763	0.281416	0.0179025
ENSG00000196911	KPNA5	44.9849	-0.572183	0.241722	-2.36711	0.281525	0.0179276
ENSG00000141985	SH3GL1	24.2338	0.686665	0.290163	2.36648	0.281631	0.0179581
ENSG00000145675	PIK3R1	187.493	-0.691925	0.292464	-2.36585	0.281631	0.0179888
ENSG00000151247	EIF4E	25.6358	0.735445	0.310819	2.36615	0.281631	0.017974
ENSG00000176974	SHMT1	39.7267	0.566764	0.239697	2.3645	0.282376	0.0180546
ENSG00000111229	ARPC3	85.3703	0.693554	0.293451	2.36344	0.28253	0.0181062
ENSG00000127948	POR	54.4407	0.727704	0.307891	2.36352	0.28253	0.0181024
ENSG00000185885	IFITM1	169.706	1.28079	0.54198	2.36318	0.28253	0.0181191
ENSG00000251562	MALAT1	6366.38	-0.523104	0.221451	-2.36217	0.283016	0.0181685
ENSG00000111605	CPSF6	45.2801	-0.631284	0.267551	-2.35949	0.284434	0.0182999
ENSG00000167528	ZNF641	75.7168	-0.436079	0.184842	-2.3592	0.284434	0.0183145
ENSG00000187626	ZKSCAN4	24.2328	-0.681964	0.289027	-2.35952	0.284434	0.0182985
ENSG00000008086	CDKL5	43.4357	-0.587225	0.249169	-2.35674	0.28604	0.0184364
ENSG00000007080	CCDC124	35.2587	0.754087	0.320497	2.35287	0.286289	0.0186291
ENSG00000026751	SLAMF7	138.106	1.20408	0.511099	2.35586	0.286289	0.0184801
ENSG00000070061	ELP1	115.332	-0.384386	0.163367	-2.35289	0.286289	0.018628
ENSG00000095303	PTGS1	51.9712	0.697999	0.296674	2.35275	0.286289	0.0186354
ENSG00000121073	SLC35B1	48.6192	0.661423	0.280982	2.35397	0.286289	0.018574
ENSG00000146859	TMEM140	24.3102	0.878403	0.373036	2.35474	0.286289	0.0185357
ENSG00000177697	CD151	27.5167	1.06228	0.451514	2.35272	0.286289	0.0186369
ENSG00000186654	PRR5	41.1411	-0.662541	0.281306	-2.35523	0.286289	0.018511
ENSG00000188976	NOC2L	70.9557	0.61557	0.261566	2.3534	0.286289	0.0186025
ENSG00000197142	ACSL5	60.7479	0.687493	0.291848	2.35566	0.286289	0.01849
ENSG00000116209	TMEM59	97.7713	0.425655	0.181024	2.35137	0.286696	0.0187046
ENSG00000149923	PPP4C	79.9857	0.585385	0.248985	2.35108	0.286696	0.0187188
ENSG00000164919	COX6C	21.8497	0.788594	0.335355	2.35152	0.286696	0.0186971
ENSG00000179954	SSC5D	21.5039	-0.779975	0.331872	-2.35022	0.287075	0.0187621
ENSG00000124256	ZBP1	47.5864	0.654417	0.278721	2.34793	0.288564	0.018878
ENSG00000287414		12.645	-0.989381	0.42145	-2.34756	0.288565	0.0188967
ENSG00000167775	CD320	23.053	1.07463	0.457879	2.34697	0.28874	0.0189268
ENSG00000224363		21.9473	1.06246	0.452823	2.3463	0.288977	0.0189609
ENSG00000178026	LRRC75B	17.5884	-0.865805	0.369181	-2.3452	0.289542	0.0190166
ENSG00000286032		105.667	0.703569	0.30006	2.34476	0.289601	0.0190392
ENSG00000173915	ATP5MK	12.6616	1.10886	0.473048	2.34407	0.289858	0.0190747
ENSG00000124383	MPHOSPH10	22.9916	-0.762906	0.325979	-2.34036	0.292469	0.0192654
ENSG00000138166	DUSP5	35.2895	0.783378	0.334797	2.33986	0.292477	0.0192911
ENSG00000175455	CCDC14	31.6816	-0.680878	0.291021	-2.33961	0.292477	0.0193036
ENSG00000236552	RPL13AP5	75.642	-0.734	0.313825	-2.33889	0.292762	0.0193414
ENSG00000101079	NDRG3	23.1949	0.839505	0.358994	2.33849	0.292787	0.0193619
ENSG00000077150	NFKB2	54.5839	0.6576	0.281454	2.33644	0.292917	0.0194685
ENSG00000082068	WDR70	29.6077	-0.616095	0.263647	-2.33682	0.292917	0.0194485
ENSG00000086189	DIMT1	28.8559	0.737026	0.315465	2.33632	0.292917	0.0194747
ENSG00000106780	MEGF9	104.723	0.590712	0.252855	2.33617	0.292917	0.0194825
ENSG00000111530	CAND1	86.674	0.575512	0.246198	2.3376	0.292917	0.0194082
ENSG00000166851	PLK1	30.5409	0.700383	0.299803	2.33614	0.292917	0.0194837
ENSG00000110955	ATP5F1B	287.392	0.784418	0.335958	2.33487	0.293347	0.0195502
ENSG00000173875	ZNF791	32.209	-0.558227	0.23906	-2.3351	0.293347	0.0195384
ENSG00000163171	CDC42EP3	110.846	0.498146	0.213462	2.33365	0.293738	0.0196141
ENSG00000275427		15.6012	-1.01911	0.436646	-2.33396	0.293738	0.019598
ENSG00000160172	FAM86C2P	13.8742	-0.857901	0.368098	-2.33063	0.294977	0.0197729
ENSG00000162639	HENMT1	16.9382	-0.865351	0.371287	-2.33068	0.294977	0.0197701
ENSG00000169738	DCXR	36.0485	0.807558	0.34648	2.33075	0.294977	0.0197665
ENSG00000272631		23.6418	-0.765056	0.328134	-2.33154	0.294977	0.0197249
ENSG00000101901	ALG13	20.4694	-0.737489	0.316557	-2.32972	0.295407	0.0198207
ENSG00000138767	CNOT6L	125.312	-0.620592	0.266601	-2.32779	0.296648	0.0199231
ENSG00000172318	B3GALT1	12.9097	0.955055	0.41043	2.32696	0.297021	0.0199673
ENSG00000165055	METTL2B	21.4019	0.748353	0.321962	2.32435	0.29881	0.0201068
ENSG00000197329	PELI1	35.2533	0.596538	0.256738	2.32353	0.299177	0.0201508
ENSG00000183049	CAMK1D	89.1531	-0.514626	0.221522	-2.32314	0.299199	0.0201716
ENSG00000251161		14.1483	0.836246	0.36002	2.32278	0.299201	0.020191
ENSG00000116685	KIAA2013	61.6541	0.566427	0.244015	2.32127	0.299829	0.020272
ENSG00000131236	CAP1	556.49	0.604186	0.260263	2.32144	0.299829	0.0202631
ENSG00000271303	SRXN1	27.295	0.819781	0.353345	2.32006	0.300516	0.0203379
ENSG00000159210	SNF8	46.3667	0.555977	0.23977	2.31879	0.301242	0.0204064
ENSG00000139644	TMBIM6	453.021	0.61102	0.263814	2.3161	0.302824	0.0205526
ENSG00000261226		17.3198	-0.761472	0.328764	-2.31617	0.302824	0.0205492
ENSG00000160877	NACC1	28.4994	0.788666	0.340663	2.31509	0.30335	0.0206079
ENSG00000087460	GNAS	636.659	0.586069	0.253266	2.31404	0.303497	0.0206654
ENSG00000100911	PSME2	68.9139	0.536508	0.231869	2.31384	0.303497	0.0206766
ENSG00000198171	DDRGK1	27.5034	0.925685	0.400038	2.31399	0.303497	0.0206683
ENSG00000243725	TTC4	20.5246	-0.670174	0.28979	-2.31262	0.30419	0.0207434
ENSG00000214189	ZNF788P	15.4293	0.898062	0.388461	2.31184	0.304532	0.0207863
ENSG00000164125	GASK1B	51.9754	0.847307	0.36658	2.31138	0.304618	0.0208118
ENSG00000233384	CNIH3-AS2	19.9588	-0.769704	0.333084	-2.31084	0.30477	0.0208418
ENSG00000075213	SEMA3A	15.6731	-0.862689	0.373529	-2.30957	0.305496	0.0209122
ENSG00000140379	BCL2A1	24.03	0.902659	0.390892	2.30923	0.305496	0.0209309
ENSG00000185567	AHNAK2	94.7594	-0.479269	0.207597	-2.30865	0.305675	0.0209628
ENSG00000099341	PSMD8	69.7133	0.728258	0.315617	2.30741	0.306111	0.0210322
ENSG00000108950	FAM20A	31.8039	0.69208	0.299892	2.30776	0.306111	0.0210125
ENSG00000182824	FAM230E	37.5055	-0.745721	0.323275	-2.30677	0.306341	0.0210677
ENSG00000170043	TRAPPC1	55.1036	0.769446	0.333628	2.3063	0.306434	0.0210939
ENSG00000067606	PRKCZ	18.7877	-0.848523	0.36799	-2.30583	0.306525	0.0211199
ENSG00000140264	SERF2	189.039	0.609913	0.26465	2.3046	0.307241	0.021189
ENSG00000105887	MTPN	117.925	0.653224	0.283649	2.30293	0.308027	0.0212829
ENSG00000121931	LRIF1	12.9966	-0.908918	0.394679	-2.30293	0.308027	0.0212827
ENSG00000115956	PLEK	208.115	0.636755	0.276555	2.30246	0.308122	0.0213094
ENSG00000105726	ATP13A1	94.4094	0.60964	0.264838	2.30194	0.308259	0.0213387
ENSG00000113456	RAD1	23.2147	-0.615968	0.267634	-2.30153	0.3083	0.0213614
ENSG00000116095	PLEKHA3	55.4922	-0.561823	0.244146	-2.30117	0.308308	0.0213818
ENSG00000227288	ARID3BP1	13.8783	-0.855339	0.371858	-2.30017	0.308836	0.0214384
ENSG00000157087	ATP2B2	38.589	-0.596847	0.259558	-2.29948	0.309117	0.0214778
ENSG00000155158	TTC39B	38.702	-0.580218	0.252381	-2.29897	0.309243	0.0215065
ENSG00000039319	ZFYVE16	31.7881	-0.586655	0.25535	-2.29745	0.309402	0.021593
ENSG00000115687	PASK	70.3152	-0.432396	0.188213	-2.29738	0.309402	0.0215973
ENSG00000117479	SLC19A2	12.5125	-0.943801	0.410798	-2.29748	0.309402	0.0215912
ENSG00000155657	TTN	508.919	-0.357656	0.155624	-2.2982	0.309402	0.0215502
ENSG00000175121	WFDC5	24.7348	0.712659	0.310286	2.29678	0.309604	0.0216314
ENSG00000068366	ACSL4	84.8298	0.744412	0.324371	2.29494	0.310535	0.0217365
ENSG00000159840	ZYX	237.874	0.751232	0.327323	2.29508	0.310535	0.0217287
ENSG00000096384	HSP90AB1	515.877	0.783674	0.341868	2.29233	0.311535	0.0218868
ENSG00000225017		14.8127	-0.868524	0.378854	-2.2925	0.311535	0.0218768
ENSG00000245146	MALINC1	19.4323	-0.757817	0.330522	-2.29279	0.311535	0.0218602
ENSG00000259831	LINC00567	18.9359	0.962615	0.419876	2.29262	0.311535	0.02187
ENSG00000126351	THRA	40.6887	-0.580798	0.253465	-2.29143	0.311982	0.0219383
ENSG00000147408	CSGALNACT1	28.3146	-0.690206	0.301275	-2.29095	0.312092	0.0219662
ENSG00000027075	PRKCH	190.372	-0.638736	0.279011	-2.28929	0.312319	0.0220626
ENSG00000160145	KALRN	80.2865	-0.423616	0.184996	-2.28987	0.312319	0.022029
ENSG00000162711	NLRP3	27.1034	0.818047	0.357327	2.28935	0.312319	0.0220588
ENSG00000173786	CNP	80.8393	0.535673	0.233905	2.29013	0.312319	0.0220135
ENSG00000258654		13.1669	0.934381	0.408238	2.28881	0.312424	0.0220902
ENSG00000103196	CRISPLD2	60.1195	0.696603	0.304437	2.28817	0.312669	0.0221276
ENSG00000160190	SLC37A1	37.2565	0.689069	0.301283	2.28711	0.313255	0.0221893
ENSG00000004468	CD38	73.4058	0.79612	0.348638	2.28352	0.314251	0.0224
ENSG00000073969	NSF	30.6027	0.780942	0.341785	2.28489	0.314251	0.0223193
ENSG00000100918	REC8	26.7269	0.742779	0.325138	2.28451	0.314251	0.0223417
ENSG00000115520	COQ10B	14.2374	0.940671	0.412069	2.2828	0.314251	0.0224422
ENSG00000139083	ETV6	48.3001	0.56646	0.248127	2.28294	0.314251	0.0224337
ENSG00000145335	SNCA	18.8837	0.945702	0.41425	2.28292	0.314251	0.0224349
ENSG00000181192	DHTKD1	35.394	0.728012	0.318669	2.28454	0.314251	0.0223399
ENSG00000196189	SEMA4A	67.9527	0.709753	0.310793	2.28368	0.314251	0.0223902
ENSG00000204969	PCDHA2	20.3394	-0.687402	0.301078	-2.28313	0.314251	0.0224225
ENSG00000177479	ARIH2	101.094	-0.498046	0.218277	-2.28172	0.31486	0.0225059
ENSG00000129625	REEP5	53.7517	0.6443	0.282447	2.28113	0.31506	0.0225405
ENSG00000082269	FAM135A	21.4764	-0.859503	0.377004	-2.27982	0.315861	0.0226182
ENSG00000159873	CCDC117	33.0237	0.847065	0.371849	2.27798	0.316535	0.0227277
ENSG00000165338	HECTD2	12.5232	-0.851495	0.373744	-2.27828	0.316535	0.0227097
ENSG00000285827		18.3427	-1.22389	0.537124	-2.2786	0.316535	0.0226906
ENSG00000169919	GUSB	79.352	0.697773	0.306376	2.2775	0.316649	0.0227563
ENSG00000118922	KLF12	114.434	-0.514284	0.225927	-2.27633	0.31677	0.0228262
ENSG00000185483	ROR1	22.0184	-0.644366	0.283044	-2.27656	0.31677	0.0228125
ENSG00000213809	KLRK1	72.9249	-0.95663	0.420181	-2.27671	0.31677	0.0228034
ENSG00000100605	ITPK1	76.5418	0.523975	0.230421	2.27399	0.318435	0.0229667
ENSG00000158109	TPRG1L	61.2181	-0.639518	0.281304	-2.27341	0.318635	0.0230017
ENSG00000124783	SSR1	154.808	0.644979	0.283825	2.27245	0.319147	0.0230592
ENSG00000260034	LCMT1-AS2	38.7955	-0.648204	0.28538	-2.27137	0.319767	0.0231246
ENSG00000132773	TOE1	18.7535	0.824744	0.363234	2.27056	0.320162	0.0231738
ENSG00000158406	H4C8	14.1697	0.937356	0.413449	2.26716	0.32244	0.0233802
ENSG00000229117	RPL41	275.833	0.625751	0.275981	2.26737	0.32244	0.0233674
ENSG00000039139	DNAH5	30.8985	-0.570448	0.251875	-2.26481	0.324142	0.0235245
ENSG00000140650	PMM2	84.3446	0.428555	0.189384	2.26289	0.325189	0.0236425
ENSG00000189221	MAOA	20.1236	-0.782644	0.345812	-2.26321	0.325189	0.023623
ENSG00000073350	LLGL2	58.8642	-0.534079	0.236095	-2.26213	0.32541	0.0236892
ENSG00000197157	SND1	175.892	0.823457	0.364047	2.26195	0.32541	0.0237005
ENSG00000112029	FBXO5	13.5213	1.10738	0.489715	2.26127	0.325695	0.0237423
ENSG00000101265	RASSF2	164.774	0.560359	0.247947	2.26	0.325916	0.0238214
ENSG00000101337	TM9SF4	63.8203	0.571245	0.252711	2.26047	0.325916	0.0237922
ENSG00000142173	COL6A2	42.9741	-0.849115	0.375708	-2.26004	0.325916	0.0238187
ENSG00000136878	USP20	64.1664	-0.572387	0.253422	-2.25863	0.326249	0.0239062
ENSG00000173175	ADCY5	22.3442	-0.760939	0.336909	-2.25859	0.326249	0.0239088
ENSG00000175602	CCDC85B	25.5719	0.715068	0.316568	2.25881	0.326249	0.023895
ENSG00000113273	ARSB	44.1902	0.607327	0.269061	2.25721	0.327135	0.0239948
ENSG00000221995	TIAF1	43.8537	-0.502143	0.222498	-2.25685	0.327158	0.0240176
ENSG00000070614	NDST1	55.4443	0.52105	0.230981	2.25581	0.327754	0.0240825
ENSG00000065154	OAT	19.078	0.810503	0.359463	2.25476	0.327786	0.0241482
ENSG00000080561	MID2	27.6905	-0.698793	0.309882	-2.25503	0.327786	0.0241316
ENSG00000154027	AK5	19.3749	-1.03812	0.460322	-2.2552	0.327786	0.0241209
ENSG00000074319	TSG101	17.4562	0.953238	0.422935	2.25387	0.328265	0.0242046
ENSG00000068831	RASGRP2	156.8	-0.561671	0.249432	-2.2518	0.328885	0.0243352
ENSG00000224903	RNF32-AS1	14.6999	-0.90495	0.401712	-2.25273	0.328885	0.0242759
ENSG00000230400	LINC01747	13.5976	-0.923667	0.410109	-2.25225	0.328885	0.0243066
ENSG00000272970		18.7029	-0.820126	0.364168	-2.25205	0.328885	0.0243189
ENSG00000287411		16.6136	-0.730061	0.324351	-2.25084	0.329419	0.0243959
ENSG00000030110	BAK1	28.874	0.863943	0.383908	2.25039	0.329512	0.024424
ENSG00000167232	ZNF91	34.9367	-0.556132	0.247243	-2.24933	0.330133	0.0244913
ENSG00000186088	GSAP	59.044	-0.461986	0.205507	-2.24804	0.330959	0.0245739
ENSG00000146376	ARHGAP18	20.4375	1.07244	0.47717	2.24751	0.331124	0.0246075
ENSG00000153012	LGI2	25.5416	-0.725387	0.322847	-2.24685	0.331406	0.0246498
ENSG00000237125	HAND2-AS1	55.9442	-0.463466	0.206365	-2.24586	0.33197	0.0247132
ENSG00000178127	NDUFV2	24.0432	0.639568	0.284888	2.24498	0.332437	0.0247694
ENSG00000281852	LINC00891	37.0202	-0.585254	0.260771	-2.24432	0.332714	0.0248115
ENSG00000127415	IDUA	16.2761	-0.917366	0.409256	-2.24154	0.333942	0.0249908
ENSG00000137462	TLR2	51.93	0.943558	0.420776	2.24242	0.333942	0.024934
ENSG00000155846	PPARGC1B	78.4731	0.551931	0.246262	2.24124	0.333942	0.0250107
ENSG00000165810	BTNL9	14.8218	-0.875844	0.390732	-2.24155	0.333942	0.0249907
ENSG00000279840		20.3991	-0.720375	0.321314	-2.24197	0.333942	0.0249636
ENSG00000006283	CACNA1G	18.7113	-0.804571	0.359688	-2.23686	0.335109	0.0252955
ENSG00000052749	RRP12	45.0978	0.566072	0.252957	2.23782	0.335109	0.0252326
ENSG00000099992	TBC1D10A	45.7924	-0.474125	0.211886	-2.23764	0.335109	0.0252447
ENSG00000100387	RBX1	38.9107	0.859316	0.384127	2.23706	0.335109	0.0252821
ENSG00000100445	SDR39U1	45.2615	-0.600381	0.268292	-2.23779	0.335109	0.0252348
ENSG00000126091	ST3GAL3	125.143	0.476958	0.213031	2.23891	0.335109	0.0251619
ENSG00000175606	TMEM70	16.8946	0.872173	0.389791	2.23754	0.335109	0.025251
ENSG00000184489	PTP4A3	21.574	0.78907	0.352672	2.2374	0.335109	0.0252599
ENSG00000218283	MORF4L1P1	56.1265	0.696466	0.311399	2.23658	0.335109	0.0253141
ENSG00000279342		21.3136	-0.693158	0.309868	-2.23695	0.335109	0.0252898
ENSG00000156261	CCT8	141.095	0.797889	0.356863	2.23584	0.33546	0.0253622
ENSG00000224728	IMPDH1P8	22.183	-0.913865	0.408884	-2.23502	0.335884	0.0254159
ENSG00000107331	ABCA2	105.002	-0.675463	0.302267	-2.23466	0.335915	0.0254399
ENSG00000114933	INO80D	109.919	0.447997	0.200528	2.23409	0.336119	0.025477
ENSG00000049541	RFC2	16.1917	0.999398	0.447622	2.23268	0.336808	0.02557
ENSG00000150459	SAP18	86.1084	0.535591	0.239891	2.23264	0.336808	0.0255726
ENSG00000267508	ZNF285	33.2931	-0.803816	0.360217	-2.23148	0.337535	0.0256496
ENSG00000122687	MRM2	19.1475	0.87024	0.390146	2.23055	0.33777	0.025711
ENSG00000279369		20.3072	-0.776812	0.348218	-2.23082	0.33777	0.025693
ENSG00000137411	VARS2	29.0892	0.627792	0.281524	2.22998	0.337981	0.0257489
ENSG00000154518	ATP5MC3	42.4102	0.785795	0.352616	2.22847	0.338724	0.0258491
ENSG00000287979		24.7689	0.825354	0.370349	2.22859	0.338724	0.0258415
ENSG00000286190		15.8959	-0.795497	0.357049	-2.22798	0.33887	0.0258821
ENSG00000128272	ATF4	321.16	0.580518	0.260746	2.22638	0.339983	0.025989
ENSG00000103549	RNF40	67.2695	0.584225	0.262602	2.22476	0.340797	0.0260976
ENSG00000115271	GCA	27.0866	1.01261	0.455259	2.22424	0.340797	0.026132
ENSG00000117593	DARS2	22.6371	0.809972	0.364174	2.22414	0.340797	0.0261391
ENSG00000120709	FAM53C	59.158	0.484367	0.217708	2.22484	0.340797	0.0260918
ENSG00000127914	AKAP9	126.359	-0.338045	0.152035	-2.22347	0.341097	0.0261841
ENSG00000107147	KCNT1	44.9472	0.600608	0.270181	2.22299	0.341235	0.0262167
ENSG00000110871	COQ5	15.6593	1.19544	0.538159	2.22136	0.341806	0.0263267
ENSG00000162783	IER5	59.0207	-0.51345	0.231137	-2.22141	0.341806	0.0263231
ENSG00000283050	GTF2IP12	30.7509	-0.636791	0.286624	-2.22169	0.341806	0.0263042
ENSG00000131771	PPP1R1B	15.1573	0.978037	0.440519	2.22019	0.341972	0.0264055
ENSG00000155115	GTF3C6	19.6248	0.830573	0.374013	2.2207	0.341972	0.026371
ENSG00000179271	GADD45GIP1	29.4531	0.596124	0.268467	2.22047	0.341972	0.0263868
ENSG00000084774	CAD	58.2151	0.673497	0.303704	2.21761	0.342847	0.0265815
ENSG00000103187	COTL1	263.936	0.481346	0.217091	2.21725	0.342847	0.0266057
ENSG00000112293	GPLD1	14.3036	-0.851062	0.383769	-2.21764	0.342847	0.0265791
ENSG00000140332	TLE3	126.89	0.430847	0.194223	2.21832	0.342847	0.0265333
ENSG00000224389	C4B	21.8828	1.00946	0.455239	2.21743	0.342847	0.0265938
ENSG00000285103		39.1923	-0.600498	0.270791	-2.21757	0.342847	0.0265845
ENSG00000102531	FNDC3A	53.7144	0.723492	0.326462	2.21616	0.342984	0.0266807
ENSG00000107863	ARHGAP21	67.0525	0.522813	0.235907	2.21618	0.342984	0.0266791
ENSG00000269220	LINC00528	16.5539	-0.866986	0.391216	-2.21613	0.342984	0.0266827
ENSG00000179958	DCTPP1	14.2993	0.995458	0.449371	2.21523	0.343494	0.0267445
ENSG00000163605	PPP4R2	20.1474	0.813872	0.367825	2.21266	0.345476	0.0269211
ENSG00000151366	NDUFC2	33.7494	0.67414	0.304895	2.21106	0.346304	0.0270318
ENSG00000170832	USP32	52.0655	0.491981	0.222555	2.2106	0.346304	0.0270633
ENSG00000175322	ZNF519	37.5017	-0.564934	0.255576	-2.21044	0.346304	0.0270748
ENSG00000204394	VARS1	58.9122	0.698775	0.316038	2.21105	0.346304	0.0270325
ENSG00000005022	SLC25A5	91.7982	0.691257	0.312883	2.20931	0.346729	0.0271528
ENSG00000173083	HPSE	29.0133	0.742607	0.336095	2.20952	0.346729	0.0271388
ENSG00000100567	PSMA3	34.5025	0.860063	0.389519	2.20801	0.347601	0.0272435
ENSG00000126768	TIMM17B	17.5369	0.680144	0.308183	2.20695	0.348261	0.0273176
ENSG00000112576	CCND3	161.027	0.534216	0.242401	2.20386	0.348944	0.0275343
ENSG00000116649	SRM	22.8488	0.946451	0.429475	2.20374	0.348944	0.0275427
ENSG00000124006	OBSL1	25.2692	0.821223	0.372501	2.20462	0.348944	0.0274808
ENSG00000140092	FBLN5	17.3622	-0.957921	0.434401	-2.20515	0.348944	0.0274434
ENSG00000145979	TBC1D7	29.6815	0.599515	0.271796	2.20575	0.348944	0.0274015
ENSG00000261215		17.1861	-0.781053	0.354441	-2.20362	0.348944	0.0275512
ENSG00000277991		15.1076	-2.05308	0.931493	-2.20408	0.348944	0.027519
ENSG00000279417		22.7739	0.75461	0.342368	2.20409	0.348944	0.0275182
ENSG00000047188	YTHDC2	42.0409	-0.665025	0.30198	-2.20222	0.349412	0.0276501
ENSG00000115828	QPCT	14.203	1.12354	0.510105	2.20257	0.349412	0.0276253
ENSG00000272977		26.1775	-0.635252	0.288471	-2.20214	0.349412	0.0276557
ENSG00000157181	ODR4	16.4185	-0.813534	0.369503	-2.2017	0.349521	0.0276868
ENSG00000100714	MTHFD1	70.5256	0.592773	0.269297	2.20118	0.349693	0.027723
ENSG00000090061	CCNK	40.2263	0.492762	0.224137	2.19848	0.350685	0.0279146
ENSG00000102580	DNAJC3	60.0468	0.607723	0.276362	2.19901	0.350685	0.0278773
ENSG00000112695	COX7A2	23.2279	0.814734	0.370445	2.19934	0.350685	0.0278539
ENSG00000126247	CAPNS1	189.987	0.636882	0.289674	2.19862	0.350685	0.0279049
ENSG00000214783	POLR2J4	34.3873	-0.596755	0.271432	-2.19854	0.350685	0.0279108
ENSG00000197062	ZSCAN26	16.9443	-0.75562	0.343776	-2.198	0.350836	0.0279493
ENSG00000179242	CDH4	20.8554	-0.845083	0.384709	-2.19668	0.351731	0.0280432
ENSG00000100368	CSF2RB	56.0141	0.770547	0.350984	2.19539	0.35196	0.0281355
ENSG00000105643	ARRDC2	96.6822	-0.537499	0.244758	-2.19604	0.35196	0.0280891
ENSG00000169239	CA5B	24.2307	-0.744754	0.339271	-2.19516	0.35196	0.0281523
ENSG00000253734	LINC01289	13.495	-1.05978	0.482645	-2.19578	0.35196	0.028108
ENSG00000163788	SNRK	114.516	-0.600879	0.274	-2.19299	0.353506	0.0283083
ENSG00000166401	SERPINB8	29.1322	0.61446	0.280257	2.19249	0.353506	0.0283443
ENSG00000259848		26.9226	-0.739217	0.337111	-2.1928	0.353506	0.0283219
ENSG00000109572	CLCN3	51.7803	0.627432	0.286268	2.19177	0.353614	0.0283964
ENSG00000115762	PLEKHB2	111.227	0.620139	0.282944	2.19174	0.353614	0.0283985
ENSG00000036448	MYOM2	34.2127	1.15098	0.525499	2.19026	0.354371	0.028505
ENSG00000185742	C11orf87	17.9474	-0.696865	0.318122	-2.19056	0.354371	0.0284837
ENSG00000168646	AXIN2	14.9745	-0.761009	0.347573	-2.1895	0.35474	0.0285608
ENSG00000184178	SCFD2	23.8475	0.878105	0.401103	2.18923	0.35474	0.0285804
ENSG00000128438	TBC1D27P	22.5801	0.611845	0.279684	2.18763	0.35533	0.0286967
ENSG00000183207	RUVBL2	46.0609	0.823589	0.376462	2.18771	0.35533	0.0286908
ENSG00000287332		13.9099	0.838416	0.383186	2.18801	0.35533	0.0286686
ENSG00000227039	ITGB2-AS1	24.6348	-0.67215	0.307308	-2.18722	0.35542	0.0287268
ENSG00000223768	LINC00205	46.0373	-0.518295	0.237	-2.1869	0.355421	0.0287498
ENSG00000092010	PSME1	300.183	0.579358	0.26499	2.18634	0.355646	0.028791
ENSG00000139180	NDUFA9	67.6961	0.437306	0.200086	2.18558	0.356043	0.028846
ENSG00000008838	MED24	51.8525	0.491021	0.224719	2.18504	0.356249	0.0288857
ENSG00000183206	POTEC	29.932	-0.665383	0.30478	-2.18316	0.357674	0.0290243
ENSG00000251045	SLC25A48-AS1	16.3084	-0.738845	0.338699	-2.18142	0.358679	0.029152
ENSG00000259175		13.328	-0.925342	0.424179	-2.18149	0.358679	0.0291473
ENSG00000154493	C10orf90	14.7874	-1.00823	0.462684	-2.17908	0.360276	0.0293257
ENSG00000204993	CRTC1P1	15.8872	-0.779988	0.357949	-2.17905	0.360276	0.0293283
ENSG00000158156	XKR8	45.7334	0.464737	0.213318	2.1786	0.360393	0.029361
ENSG00000241878	PISD	37.3309	0.570219	0.26179	2.17815	0.36052	0.0293946
ENSG00000129084	PSMA1	50.0554	0.716	0.329011	2.17622	0.36113	0.029539
ENSG00000166333	ILK	79.7361	0.612303	0.281294	2.17674	0.36113	0.0295002
ENSG00000170906	NDUFA3	15.7137	0.73352	0.337098	2.17598	0.36113	0.0295565
ENSG00000171552	BCL2L1	40.9259	0.905804	0.416284	2.17593	0.36113	0.0295608
ENSG00000183873	SCN5A	19.7958	0.70547	0.324136	2.17646	0.36113	0.0295207
ENSG00000169896	ITGAM	238.522	0.662199	0.304488	2.17479	0.361598	0.0296457
ENSG00000174080	CTSF	20.8364	-0.803237	0.3693	-2.17502	0.361598	0.0296283
ENSG00000182504	CEP97	30.882	0.562132	0.258521	2.17442	0.361659	0.029674
ENSG00000143198	MGST3	31.1884	0.562165	0.25858	2.17405	0.361709	0.0297014
ENSG00000077454	LRCH4	114.135	-0.38149	0.175641	-2.17198	0.362736	0.0298569
ENSG00000086065	CHMP5	16.9086	0.97477	0.448854	2.17169	0.362736	0.0298793
ENSG00000107185	RGP1	62.9462	-0.390562	0.179822	-2.17194	0.362736	0.0298604
ENSG00000147099	HDAC8	62.3517	-0.559132	0.257451	-2.1718	0.362736	0.0298704
ENSG00000116688	MFN2	110.648	0.371947	0.171437	2.16959	0.363152	0.0300382
ENSG00000120093	HOXB3	23.7543	-0.689335	0.317603	-2.17043	0.363152	0.0299746
ENSG00000135476	ESPL1	39.6404	0.607083	0.279961	2.16845	0.363152	0.0301241
ENSG00000157077	ZFYVE9	20.5051	-0.729622	0.336407	-2.16887	0.363152	0.0300925
ENSG00000161203	AP2M1	150.334	0.582995	0.268627	2.17028	0.363152	0.0299858
ENSG00000204370	SDHD	22.4011	0.788146	0.363346	2.16913	0.363152	0.0300727
ENSG00000229183	PGA4	46.0682	0.826813	0.38102	2.17	0.363152	0.0300067
ENSG00000237172	B3GNT9	20.3016	0.760144	0.3503	2.16998	0.363152	0.0300085
ENSG00000242485	MRPL20	19.2751	0.819178	0.377731	2.16868	0.363152	0.030107
ENSG00000176225	RTTN	34.6161	-0.567717	0.261849	-2.16811	0.363184	0.0301502
ENSG00000137135	ARHGEF39	23.1941	-0.727302	0.335541	-2.16755	0.363363	0.0301929
ENSG00000267796	LIN37	20.8095	0.769964	0.355264	2.1673	0.363363	0.030212
ENSG00000198894	CIPC	19.8248	0.672933	0.310619	2.16642	0.363888	0.030279
ENSG00000171295	ZNF440	24.1239	-0.698528	0.322842	-2.16369	0.366121	0.0304885
ENSG00000106443	PHF14	46.0671	-0.526231	0.243299	-2.1629	0.366279	0.0305488
ENSG00000129197	RPAIN	34.5308	-0.574279	0.265478	-2.16319	0.366279	0.0305269
ENSG00000092621	PHGDH	35.3958	0.728092	0.336803	2.16177	0.366548	0.0306356
ENSG00000141458	NPC1	60.312	-0.477744	0.220972	-2.16201	0.366548	0.0306174
ENSG00000163344	PMVK	13.2253	1.11187	0.514353	2.16169	0.366548	0.0306421
ENSG00000134516	DOCK2	274.826	0.396024	0.18333	2.16017	0.366971	0.0307595
ENSG00000158710	TAGLN2	242.837	0.668707	0.309608	2.15985	0.366971	0.0307842
ENSG00000186205	MTARC1	65.5612	0.461899	0.213872	2.1597	0.366971	0.0307957
ENSG00000237928	NFIA-AS2	20.2125	-0.683189	0.316175	-2.16079	0.366971	0.0307114
ENSG00000278530	CHMP1B2P	12.6305	-0.816532	0.378065	-2.15977	0.366971	0.0307908
ENSG00000105122	RASAL3	106.216	-0.678161	0.314304	-2.15766	0.367738	0.0309544
ENSG00000169062	UPF3A	51.0067	-0.543775	0.251949	-2.15828	0.367738	0.0309064
ENSG00000186866	POFUT2	50.8439	-0.574254	0.266148	-2.15765	0.367738	0.030955
ENSG00000228755	PABPC1P8	21.58	-0.946328	0.438473	-2.15823	0.367738	0.0309096
ENSG00000084733	RAB10	93.3318	0.766167	0.355598	2.15459	0.367764	0.0311941
ENSG00000109618	SEPSECS	24.5959	-0.666867	0.309199	-2.15676	0.367764	0.0310245
ENSG00000116663	FBXO6	23.0125	0.961906	0.445925	2.1571	0.367764	0.0309979
ENSG00000165272	AQP3	39.0875	1.02479	0.475325	2.15597	0.367764	0.0310857
ENSG00000167178	ISLR2	28.129	0.601385	0.278895	2.15631	0.367764	0.0310591
ENSG00000177272	KCNA3	53.4682	0.696329	0.322874	2.15666	0.367764	0.0310321
ENSG00000184602	SNN	93.8687	0.551684	0.256026	2.1548	0.367764	0.0311776
ENSG00000186187	ZNRF1	36.3041	0.518239	0.240515	2.15471	0.367764	0.0311849
ENSG00000259581	TYRO3P	13.2878	0.874099	0.405563	2.15527	0.367764	0.0311404
ENSG00000280395		20.4705	-0.605074	0.28072	-2.15543	0.367764	0.0311279
ENSG00000100292	HMOX1	46.3117	0.681562	0.316514	2.15334	0.368221	0.0312919
ENSG00000110888	CAPRIN2	49.1442	-0.522258	0.242586	-2.15288	0.368221	0.0313279
ENSG00000166889	PATL1	55.7342	0.494427	0.229628	2.15317	0.368221	0.0313053
ENSG00000189180	ZNF33A	41.4454	-0.494848	0.229758	-2.15377	0.368221	0.0312578
ENSG00000007202	KIAA0100	185.376	0.52598	0.244452	2.15167	0.368479	0.0314233
ENSG00000076555	ACACB	61.2336	-0.446607	0.207526	-2.15206	0.368479	0.0313929
ENSG00000080298	RFX3	27.5561	-0.729599	0.339251	-2.15062	0.368479	0.0315064
ENSG00000085721	RRN3	23.7753	0.650277	0.302205	2.15177	0.368479	0.0314154
ENSG00000142453	CARM1	33.508	0.719266	0.334559	2.14989	0.368479	0.0315636
ENSG00000159131	GART	50.7032	0.538268	0.250296	2.15053	0.368479	0.0315137
ENSG00000165168	CYBB	319.05	1.08931	0.506551	2.15044	0.368479	0.0315203
ENSG00000206262	FOXL2NB	21.6168	0.736687	0.342621	2.15015	0.368479	0.0315432
ENSG00000262292	GRAPLDR	23.7599	0.657841	0.305982	2.14993	0.368479	0.0315605
ENSG00000166340	TPP1	141.405	0.466963	0.217342	2.14851	0.369243	0.0316729
ENSG00000253738	OTUD6B-AS1	34.5991	-0.665212	0.309621	-2.14847	0.369243	0.0316766
ENSG00000150977	RILPL2	33.4713	0.5347	0.24891	2.14817	0.369243	0.0317004
ENSG00000014216	CAPN1	138.539	0.478164	0.222806	2.1461	0.369966	0.0318652
ENSG00000111711	GOLT1B	15.7658	0.983889	0.458691	2.145	0.369966	0.0319532
ENSG00000157870	PRXL2B	17.296	-0.784614	0.365689	-2.14558	0.369966	0.0319068
ENSG00000169814	BTD	76.3007	-0.394172	0.183655	-2.14626	0.369966	0.031852
ENSG00000185787	MORF4L1	247.398	0.535733	0.249647	2.14596	0.369966	0.0318763
ENSG00000197943	PLCG2	121.003	0.643559	0.299792	2.14668	0.369966	0.0318185
ENSG00000234665	LERFS	46.5323	-0.60849	0.283602	-2.14557	0.369966	0.0319071
ENSG00000285651		14.283	-0.827035	0.385546	-2.1451	0.369966	0.0319451
ENSG00000267122		14.8497	0.770032	0.35905	2.14464	0.370021	0.0319819
ENSG00000141968	VAV1	80.3773	0.537975	0.25118	2.1418	0.372383	0.03221
ENSG00000165178	NCF1C	60.1565	0.886459	0.413977	2.14133	0.372542	0.0322478
ENSG00000100263	RHBDD3	15.3742	0.763079	0.356467	2.14067	0.372596	0.0323005
ENSG00000158423	RIBC1	13.1479	-0.867078	0.405012	-2.14087	0.372596	0.0322847
ENSG00000110719	TCIRG1	258.722	0.477466	0.223198	2.1392	0.373132	0.0324191
ENSG00000136040	PLXNC1	102.705	0.5718	0.267266	2.13944	0.373132	0.0323997
ENSG00000203668	CHML	23.4905	-0.640065	0.299176	-2.13942	0.373132	0.0324013
ENSG00000102144	PGK1	175.904	0.651861	0.304984	2.13736	0.374024	0.0325689
ENSG00000137309	HMGA1	25.2884	0.895052	0.41871	2.13764	0.374024	0.0325457
ENSG00000259431	THTPA	18.5479	0.689297	0.322429	2.13783	0.374024	0.0325307
ENSG00000165269	AQP7	18.6779	-0.801972	0.375415	-2.13623	0.374528	0.0326611
ENSG00000226622		20.8417	-0.812149	0.380154	-2.13636	0.374528	0.0326497
ENSG00000251347	IRF5P1	13.7728	-0.853188	0.399582	-2.1352	0.375208	0.0327446
ENSG00000198818	SFT2D1	27.713	0.554013	0.259551	2.13451	0.375582	0.0328014
ENSG00000088756	ARHGAP28	17.7783	-0.75964	0.356015	-2.13373	0.376034	0.0328651
ENSG00000289504		27.7547	0.648502	0.304178	2.13198	0.377392	0.0330081
ENSG00000048162	NOP16	18.1342	0.811222	0.380783	2.1304	0.378044	0.0331382
ENSG00000102882	MAPK3	29.1193	0.564433	0.264936	2.13045	0.378044	0.0331346
ENSG00000151176	PLBD2	32.5543	0.56162	0.263575	2.13078	0.378044	0.0331075
ENSG00000133083	DCLK1	36.8948	-0.522344	0.245226	-2.13005	0.3781	0.0331676
ENSG00000129221	AIPL1	21.8382	-0.725162	0.340655	-2.12873	0.379066	0.0332767
ENSG00000123395	ATG101	25.6759	0.707128	0.332447	2.12704	0.379764	0.0334166
ENSG00000131018	SYNE1	541.372	-0.515487	0.242375	-2.12681	0.379764	0.0334359
ENSG00000143297	FCRL5	47.9155	0.576405	0.270994	2.12701	0.379764	0.0334196
ENSG00000169583	CLIC3	14.0598	-1.35526	0.637132	-2.12713	0.379764	0.0334095
ENSG00000174032	SLC25A30	27.3508	0.576875	0.271527	2.12456	0.381336	0.0336235
ENSG00000254470	AP5B1	89.5226	0.529187	0.249052	2.12481	0.381336	0.0336027
ENSG00000124549	BTN2A3P	18.7687	0.778293	0.366604	2.12298	0.381436	0.0337555
ENSG00000124574	ABCC10	53.2254	0.583212	0.274789	2.1224	0.381436	0.0338044
ENSG00000136940	PDCL	30.0895	-0.654485	0.308206	-2.12353	0.381436	0.0337093
ENSG00000142733	MAP3K6	18.0017	0.828849	0.390261	2.12383	0.381436	0.0336843
ENSG00000145623	OSMR	14.7764	-0.90556	0.426626	-2.12261	0.381436	0.0337866
ENSG00000185122	HSF1	29.8461	-0.55424	0.26097	-2.12377	0.381436	0.0336895
ENSG00000196295	GARS1-DT	129.735	-0.404064	0.190325	-2.12303	0.381436	0.0337515
ENSG00000279993		16.8597	-0.691877	0.326092	-2.12172	0.381797	0.0338609
ENSG00000286027	PCSEAT	20.0336	-0.720108	0.339464	-2.12131	0.381914	0.0338959
ENSG00000075391	RASAL2	49.1615	-0.464738	0.219327	-2.11893	0.38213	0.0340962
ENSG00000095539	SEMA4G	16.9512	-0.754458	0.356193	-2.11811	0.38213	0.0341654
ENSG00000100284	TOM1	45.3709	0.520992	0.245844	2.1192	0.38213	0.0340737
ENSG00000105135	ILVBL	38.2989	0.499191	0.235581	2.11898	0.38213	0.0340925
ENSG00000112701	SENP6	68.5165	-0.455669	0.215085	-2.11855	0.38213	0.0341282
ENSG00000113916	BCL6	35.7635	0.627956	0.296453	2.11823	0.38213	0.0341555
ENSG00000140287	HDC	14.9973	-0.795129	0.375384	-2.11817	0.38213	0.0341604
ENSG00000163312	HELQ	16.201	-0.954227	0.450497	-2.11817	0.38213	0.034161
ENSG00000181467	RAP2B	96.1139	0.436447	0.205903	2.11968	0.38213	0.0340332
ENSG00000196169	KIF19	13.9063	-0.797771	0.376685	-2.11787	0.38213	0.0341861
ENSG00000219481	NBPF1	98.1004	-0.453296	0.213864	-2.11955	0.38213	0.0340437
ENSG00000114841	DNAH1	70.8559	-0.437457	0.206672	-2.11668	0.382985	0.0342872
ENSG00000104805	NUCB1	83.0171	0.655882	0.309974	2.11593	0.383257	0.034351
ENSG00000164830	OXR1	32.5222	0.56599	0.267505	2.11581	0.383257	0.0343609
ENSG00000172071	EIF2AK3	81.5265	0.422575	0.199769	2.11532	0.383447	0.0344028
ENSG00000126457	PRMT1	99.472	0.713579	0.337454	2.11459	0.38368	0.0344645
ENSG00000157703	SVOPL	23.1031	-0.621153	0.29376	-2.11449	0.38368	0.0344731
ENSG00000197451	HNRNPAB	60.5147	0.705881	0.333927	2.11388	0.383992	0.0345259
ENSG00000287185		12.5074	-0.808543	0.38256	-2.11351	0.384068	0.0345575
ENSG00000093010	COMT	68.063	0.449135	0.212633	2.11226	0.384981	0.0346644
ENSG00000101843	PSMD10	20.0537	0.874558	0.414307	2.1109	0.385176	0.0347813
ENSG00000106263	EIF3B	217.425	0.391373	0.185403	2.11093	0.385176	0.0347779
ENSG00000169676	DRD5	16.285	0.682431	0.32327	2.11103	0.385176	0.0347701
ENSG00000197603	CPLANE1	46.8108	-0.464031	0.219766	-2.11148	0.385176	0.0347314
ENSG00000118412	CASP8AP2	56.8877	-0.491412	0.233048	-2.10863	0.387025	0.0349766
ENSG00000146414	SHPRH	61.2394	-0.426506	0.202291	-2.10838	0.387025	0.0349982
ENSG00000177042	TMEM80	24.2712	-0.572816	0.271763	-2.10777	0.387329	0.0350506
ENSG00000101160	CTSZ	270.578	0.40067	0.190163	2.10698	0.387538	0.0351195
ENSG00000270641	TSIX	87.8779	-0.532325	0.252628	-2.10715	0.387538	0.0351048
ENSG00000128923	MINDY2	30.588	-0.599596	0.284677	-2.10624	0.387696	0.0351838
ENSG00000285205		28.1929	-0.542107	0.257373	-2.10631	0.387696	0.0351778
ENSG00000023191	RNH1	93.9745	0.487354	0.231431	2.10583	0.387701	0.0352192
ENSG00000104856	RELB	25.375	0.75277	0.357526	2.1055	0.387701	0.0352481
ENSG00000148290	SURF1	20.9434	0.715454	0.339824	2.10537	0.387701	0.0352592
ENSG00000103194	USP10	97.1149	0.751434	0.357028	2.10469	0.388072	0.035318
ENSG00000253875		16.8773	-0.698377	0.331957	-2.10382	0.388638	0.0353945
ENSG00000131069	ACSS2	28.4297	0.574292	0.273058	2.10319	0.388967	0.0354496
ENSG00000134508	CABLES1	24.1562	0.707236	0.336351	2.10267	0.389185	0.0354944
ENSG00000034239	EFCAB1	15.2005	-0.728018	0.346379	-2.1018	0.389198	0.035571
ENSG00000160211	G6PD	47.1438	0.657685	0.31289	2.10197	0.389198	0.0355562
ENSG00000261807	LINC02141	15.2766	-0.906708	0.431328	-2.10213	0.389198	0.0355419
ENSG00000288541		13.4703	-0.746872	0.355851	-2.09883	0.391772	0.0358315
ENSG00000279162		13.0436	0.880814	0.419996	2.0972	0.393078	0.0359762
ENSG00000008018	PSMB1	64.2732	0.672665	0.320856	2.09647	0.39312	0.0360405
ENSG00000068028	RASSF1	65.4533	-0.68855	0.328371	-2.09686	0.39312	0.0360056
ENSG00000156599	ZDHHC5	69.7729	0.596601	0.284598	2.09629	0.39312	0.036056
ENSG00000136888	ATP6V1G1	55.7463	0.497305	0.237275	2.0959	0.393207	0.0360912
ENSG00000171843	MLLT3	21.3386	-0.633462	0.302277	-2.09563	0.393207	0.0361147
ENSG00000219200	RNASEK	34.0938	0.627041	0.299344	2.09472	0.393819	0.0361963
ENSG00000141627	DYM	41.1172	-0.464367	0.221775	-2.09387	0.394286	0.0362717
ENSG00000206142	FAM230H	68.9175	-0.757675	0.36189	-2.09366	0.394286	0.0362901
ENSG00000176438	SYNE3	124.926	0.313138	0.149673	2.09214	0.395486	0.036426
ENSG00000140374	ETFA	48.5433	0.582838	0.278711	2.0912	0.396127	0.0365106
ENSG00000101236	RNF24	51.9771	0.440995	0.21105	2.08952	0.396368	0.0366605
ENSG00000137831	UACA	30.9753	-0.569068	0.272277	-2.09003	0.396368	0.0366151
ENSG00000155629	PIK3AP1	132.285	0.546054	0.261221	2.09039	0.396368	0.036583
ENSG00000173193	PARP14	157.779	0.648956	0.310566	2.08959	0.396368	0.0366543
ENSG00000177374	HIC1	19.1317	-0.748399	0.358075	-2.09007	0.396368	0.0366119
ENSG00000261480	GOLGA8M	14.5906	-0.862591	0.412904	-2.08908	0.396522	0.0367003
ENSG00000076650	GPATCH1	18.3785	-0.696713	0.333642	-2.08821	0.397096	0.0367791
ENSG00000288611	NPBWR1	19.8213	-0.759937	0.363991	-2.08779	0.39723	0.0368171
ENSG00000072506	HSD17B10	42.2879	0.791267	0.379086	2.0873	0.39739	0.0368611
ENSG00000101347	SAMHD1	390.848	0.477339	0.228726	2.08694	0.39739	0.0368934
ENSG00000131467	PSME3	87.4558	0.623745	0.298904	2.08677	0.39739	0.0369088
ENSG00000113407	TARS1	44.5582	0.845289	0.40538	2.08518	0.397394	0.0370531
ENSG00000143321	HDGF	60.5916	0.672764	0.322696	2.08482	0.397394	0.0370856
ENSG00000149564	ESAM	15.2676	0.778279	0.373118	2.08588	0.397394	0.0369895
ENSG00000162419	GMEB1	40.1727	-0.620856	0.297712	-2.08542	0.397394	0.0370308
ENSG00000165023	DIRAS2	16.3339	-0.733129	0.351704	-2.08451	0.397394	0.037114
ENSG00000198176	TFDP1	45.1056	0.676778	0.324646	2.08467	0.397394	0.0370997
ENSG00000254986	DPP3	26.3208	0.929428	0.445768	2.08501	0.397394	0.0370687
ENSG00000280719	PCAT5	13.8428	-0.921612	0.442033	-2.08494	0.397394	0.0370748
ENSG00000037749	MFAP3	37.869	0.542668	0.260544	2.08283	0.397661	0.0372671
ENSG00000082293	COL19A1	16.9901	-0.889255	0.426927	-2.08292	0.397661	0.0372588
ENSG00000123064	DDX54	63.5819	0.512714	0.246161	2.08284	0.397661	0.0372654
ENSG00000163435	ELF3	25.6597	-0.647065	0.3106	-2.08327	0.397661	0.0372266
ENSG00000167984	NLRC3	101.632	-0.482538	0.231643	-2.08311	0.397661	0.0372412
ENSG00000002933	TMEM176A	25.9315	0.708094	0.340287	2.08087	0.397923	0.0374455
ENSG00000100304	TTLL12	50.5226	0.68403	0.328616	2.08155	0.397923	0.0373834
ENSG00000105447	GRWD1	39.4656	0.567786	0.27274	2.08178	0.397923	0.0373622
ENSG00000131389	SLC6A6	91.8563	0.407413	0.19566	2.08225	0.397923	0.03732
ENSG00000181915	ADO	17.8401	0.738621	0.354878	2.08134	0.397923	0.0374029
ENSG00000198315	ZKSCAN8	47.4507	-0.422571	0.203072	-2.08089	0.397923	0.037444
ENSG00000223745	CCDC18-AS1	45.1176	-0.569594	0.273775	-2.08051	0.397999	0.0374783
ENSG00000154978	VOPP1	135.404	0.577111	0.277581	2.07907	0.399136	0.0376111
ENSG00000132963	POMP	13.0666	1.02174	0.491542	2.07865	0.399272	0.0376497
ENSG00000112992	NNT	73.9716	0.580244	0.27926	2.07779	0.399833	0.0377283
ENSG00000281181		19649.6	0.990801	0.476947	2.07738	0.399963	0.0377664
ENSG00000175634	RPS6KB2	109.803	0.451905	0.217587	2.0769	0.400164	0.0378112
ENSG00000167965	MLST8	27.7894	0.771514	0.371903	2.0745	0.401959	0.0380326
ENSG00000235703	LINC00894	22.3816	-0.694279	0.334639	-2.07471	0.401959	0.0380133
ENSG00000080546	SESN1	27.4205	-0.656957	0.316802	-2.07371	0.402188	0.0381061
ENSG00000143365	RORC	29.5408	-0.579253	0.279296	-2.07398	0.402188	0.0380813
ENSG00000152443	ZNF776	22.1914	0.637515	0.307503	2.0732	0.402419	0.038154
ENSG00000246339	EXTL3-AS1	19.6112	-0.819442	0.395409	-2.07239	0.402937	0.038229
ENSG00000228463		142.587	-0.409636	0.197782	-2.07114	0.403888	0.0383453
ENSG00000184164	CRELD2	74.8312	0.679259	0.328142	2.07002	0.404725	0.0384509
ENSG00000100335	MIEF1	78.7285	0.528406	0.255377	2.06912	0.404912	0.0385348
ENSG00000102359	SRPX2	12.9991	-0.887901	0.429426	-2.06764	0.404912	0.0386734
ENSG00000106571	GLI3	49.6659	-0.526258	0.254287	-2.06954	0.404912	0.0384954
ENSG00000118482	PHF3	128.801	-0.400184	0.193466	-2.0685	0.404912	0.0385928
ENSG00000129473	BCL2L2	24.4557	-0.588419	0.284567	-2.06777	0.404912	0.0386616
ENSG00000132256	TRIM5	33.202	0.629347	0.30428	2.06831	0.404912	0.0386105
ENSG00000141367	CLTC	187.144	0.643682	0.311195	2.06842	0.404912	0.0386006
ENSG00000188486	H2AX	24.5505	0.821131	0.397142	2.0676	0.404912	0.0386774
ENSG00000101194	SLC17A9	33.482	0.619908	0.299987	2.06645	0.40578	0.0387865
ENSG00000112096	SOD2	183.455	0.48446	0.234656	2.06455	0.407377	0.0389653
ENSG00000142166	IFNAR1	64.2332	0.488788	0.236827	2.0639	0.40775	0.0390273
ENSG00000088298	EDEM2	34.2173	0.885505	0.429231	2.063	0.407814	0.0391123
ENSG00000110321	EIF4G2	484.217	0.523916	0.253953	2.06304	0.407814	0.0391086
ENSG00000237984	PTENP1	18.1336	-0.696288	0.337434	-2.06348	0.407814	0.0390673
ENSG00000101856	PGRMC1	14.9808	0.962082	0.466563	2.06206	0.408199	0.0392018
ENSG00000151532	VTI1A	52.0065	-0.442234	0.214461	-2.06207	0.408199	0.0392008
ENSG00000049860	HEXB	48.3976	0.817288	0.396405	2.06175	0.408235	0.0392316
ENSG00000136770	DNAJC1	16.0503	0.938708	0.455712	2.05987	0.40955	0.0394108
ENSG00000175691	ZNF77	12.4537	-0.839364	0.407452	-2.06003	0.40955	0.0393954
ENSG00000168056	LTBP3	103.252	-0.573637	0.278543	-2.05942	0.409727	0.0394542
ENSG00000117228	GBP1	69.0869	0.727457	0.353435	2.05825	0.410065	0.0395661
ENSG00000138674	SEC31A	104.147	0.707079	0.343452	2.05874	0.410065	0.0395194
ENSG00000178585	CTNNBIP1	20.6602	0.641139	0.311462	2.05848	0.410065	0.0395441
ENSG00000143543	JTB	76.5217	0.600251	0.291931	2.05614	0.411345	0.0397691
ENSG00000184588	PDE4B	48.9918	0.661645	0.321729	2.05653	0.411345	0.0397314
ENSG00000249437	NAIP	156.414	0.494995	0.240725	2.05627	0.411345	0.0397568
ENSG00000006025	OSBPL7	45.4785	-0.555158	0.270242	-2.0543	0.411532	0.0399463
ENSG00000076248	UNG	24.1728	0.954255	0.464448	2.0546	0.411532	0.0399177
ENSG00000107099	DOCK8	333.329	0.507052	0.24669	2.05542	0.411532	0.0398381
ENSG00000152270	PDE3B	66.4005	-0.741164	0.360768	-2.05441	0.411532	0.0399364
ENSG00000166167	BTRC	28.5201	-0.60144	0.292673	-2.05499	0.411532	0.0398798
ENSG00000245937	LINC01184	51.376	-0.511963	0.249151	-2.05483	0.411532	0.0398953
ENSG00000111786	SRSF9	70.8063	0.565966	0.275553	2.05393	0.411633	0.0399827
ENSG00000075239	ACAT1	14.0954	0.751532	0.365976	2.0535	0.411712	0.0400241
ENSG00000179119	SPTY2D1	45.9991	0.667711	0.325189	2.0533	0.411712	0.0400434
ENSG00000214413	BBIP1	27.0058	-0.666244	0.324612	-2.05243	0.412305	0.0401277
ENSG00000073849	ST6GAL1	158.804	0.555032	0.270497	2.0519	0.412354	0.0401797
ENSG00000113088	GZMK	18.0527	-0.87148	0.424775	-2.05162	0.412354	0.0402061
ENSG00000172757	CFL1	343.837	0.453644	0.221121	2.05156	0.412354	0.0402122
ENSG00000204271	SPIN3	28.9775	-0.621972	0.303229	-2.05117	0.412478	0.0402509
ENSG00000121064	SCPEP1	50.2725	0.728765	0.35538	2.05066	0.412708	0.0402998
ENSG00000143753	DEGS1	26.1651	0.888646	0.433481	2.05002	0.413072	0.040362
ENSG00000139318	DUSP6	88.7062	0.731172	0.356824	2.04911	0.413171	0.0404516
ENSG00000181924	COA4	13.0308	0.713957	0.348389	2.04931	0.413171	0.0404317
ENSG00000261490		17.5184	-0.676405	0.330054	-2.04938	0.413171	0.0404253
ENSG00000141959	PFKL	128.792	0.498467	0.243462	2.04741	0.414594	0.0406177
ENSG00000122545	SEPTIN7	156.616	-0.38596	0.188573	-2.04675	0.414988	0.040683
ENSG00000168884	TNIP2	39.0407	0.692702	0.338531	2.0462	0.415262	0.0407366
ENSG00000117118	SDHB	21.4067	0.783852	0.383241	2.04532	0.415635	0.0408231
ENSG00000122490	SLC66A2	37.2403	0.503002	0.245932	2.04529	0.415635	0.0408268
ENSG00000087074	PPP1R15A	106.947	0.52908	0.258719	2.045	0.415647	0.0408547
ENSG00000162894	FCMR	102.691	-0.657977	0.321867	-2.04425	0.416126	0.0409287
ENSG00000119715	ESRRB	23.5747	0.565233	0.276624	2.04332	0.416785	0.0410203
ENSG00000244482	LILRA6	26.2017	0.885248	0.433308	2.043	0.416836	0.0410522
ENSG00000100902	PSMA6	92.1438	0.664241	0.325319	2.04182	0.417496	0.0411698
ENSG00000112303	VNN2	32.9622	0.874835	0.428576	2.04126	0.417496	0.0412249
ENSG00000124496	TRERF1	66.6378	-0.470104	0.230272	-2.04151	0.417496	0.0411997
ENSG00000127838	PNKD	52.5415	0.513817	0.251656	2.04174	0.417496	0.0411769
ENSG00000123384	LRP1	295.566	0.743563	0.364474	2.0401	0.417593	0.0413407
ENSG00000144580	CNOT9	42.6491	0.643771	0.315441	2.04086	0.417593	0.0412648
ENSG00000163728	TTC14	41.2464	-0.557185	0.273151	-2.03984	0.417593	0.041366
ENSG00000188641	DPYD	98.756	0.616629	0.302183	2.04058	0.417593	0.0412926
ENSG00000261526		13.2659	-0.747114	0.366266	-2.03981	0.417593	0.041369
ENSG00000104889	RNASEH2A	23.3926	0.649298	0.318453	2.03891	0.417882	0.0414587
ENSG00000165732	DDX21	131.36	0.459988	0.225656	2.03845	0.417882	0.0415054
ENSG00000184730	APOBR	63.9957	0.511458	0.250874	2.0387	0.417882	0.0414796
ENSG00000243646	IL10RB	56.2888	0.56325	0.276221	2.03913	0.417882	0.0414369
ENSG00000125810	CD93	120.779	0.759027	0.372473	2.0378	0.418256	0.0415695
ENSG00000131042	LILRB2	72.4105	0.692018	0.339697	2.03716	0.418359	0.0416337
ENSG00000182150	ERCC6L2	108.395	-0.318357	0.156268	-2.03725	0.418359	0.0416254
ENSG00000104327	CALB1	14.2136	-0.773374	0.379838	-2.03606	0.419175	0.041744
ENSG00000105298	CACTIN	34.4143	-0.520482	0.255681	-2.03567	0.419175	0.0417832
ENSG00000114978	MOB1A	145.458	0.42356	0.208082	2.03555	0.419175	0.0417959
ENSG00000133059	DSTYK	48.2558	-0.425533	0.209114	-2.03493	0.419525	0.0418578
ENSG00000135365	PHF21A	132.481	0.330668	0.162535	2.03444	0.419745	0.0419069
ENSG00000157837	SPPL3	43.6933	0.537481	0.26435	2.03322	0.420712	0.0420305
ENSG00000021762	OSBPL5	52.624	-0.58875	0.289828	-2.03137	0.421598	0.0422171
ENSG00000077147	TM9SF3	97.0942	0.573697	0.282329	2.03201	0.421598	0.0421523
ENSG00000105364	MRPL4	40.8682	0.74779	0.368377	2.02996	0.421598	0.0423609
ENSG00000137161	CNPY3	249.312	0.457043	0.2251	2.0304	0.421598	0.0423159
ENSG00000172197	MBOAT1	21.2504	0.776083	0.38232	2.02993	0.421598	0.0423636
ENSG00000173209	AHSA2P	98.343	-0.412734	0.203162	-2.03155	0.421598	0.0421992
ENSG00000197177	ADGRA1	12.8092	1.00388	0.494421	2.03043	0.421598	0.0423132
ENSG00000231074	HCG18	103.811	-0.348615	0.171646	-2.03101	0.421598	0.0422538
ENSG00000242419	PCDHGC4	15.5732	1.09664	0.540173	2.03016	0.421598	0.0423408
ENSG00000086062	B4GALT1	90.0082	0.642273	0.31649	2.02936	0.421901	0.0424213
ENSG00000110108	TMEM109	66.6377	0.609492	0.300583	2.0277	0.422503	0.0425907
ENSG00000115365	LANCL1	24.6322	-0.722198	0.356035	-2.02845	0.422503	0.0425143
ENSG00000149231	CCDC82	71.5451	-0.484696	0.239022	-2.02783	0.422503	0.042578
ENSG00000173801	JUP	26.9492	0.928261	0.457682	2.02818	0.422503	0.0425419
ENSG00000081307	UBA5	36.2684	0.677864	0.334365	2.02732	0.422622	0.0426299
ENSG00000153551	CMTM7	41.9641	0.586983	0.289614	2.02678	0.42268	0.0426852
ENSG00000206530	CFAP44	22.776	-0.605288	0.298653	-2.02673	0.42268	0.0426903
ENSG00000150776	NKAPD1	38.143	-0.578063	0.285309	-2.02609	0.423052	0.0427551
ENSG00000168101	NUDT16L1	26.9618	-0.688405	0.339959	-2.02497	0.423927	0.0428708
ENSG00000185920	PTCH1	102.795	-0.347764	0.171906	-2.02299	0.425661	0.0430737
ENSG00000137628	DDX60	66.2118	0.674229	0.333413	2.0222	0.426199	0.0431556
ENSG00000242247	ARFGAP3	28.5682	0.701273	0.346974	2.02111	0.427039	0.0432681
ENSG00000188994	ZNF292	116.737	-0.456608	0.226018	-2.02023	0.427672	0.0433598
ENSG00000187134	AKR1C1	35.1067	-0.501408	0.248267	-2.01963	0.428008	0.0434215
ENSG00000105514	RAB3D	53.0549	0.49559	0.245517	2.01856	0.428833	0.0435328
ENSG00000256618	MTRNR2L1	16.5639	1.17249	0.581699	2.01563	0.431572	0.0438387
ENSG00000188997	KCTD21	25.4635	-0.628226	0.311779	-2.01497	0.431976	0.0439076
ENSG00000248265	FLJ12825	32.9312	-0.450556	0.22367	-2.01438	0.432317	0.0439701
ENSG00000112473	SLC39A7	57.4553	0.593347	0.294602	2.01407	0.432363	0.0440027
ENSG00000108518	PFN1	318.865	0.495734	0.246297	2.01275	0.433176	0.0441412
ENSG00000170348	TMED10	106.972	0.699293	0.347406	2.0129	0.433176	0.0441251
ENSG00000206113	CFAP99	13.6252	0.719793	0.357674	2.01243	0.433233	0.044175
ENSG00000134910	STT3A	74.6045	1.13629	0.564749	2.01203	0.433365	0.0442164
ENSG00000251369	ZNF550	31.7188	-0.757494	0.376578	-2.01152	0.433623	0.0442707
ENSG00000148411	NACC2	76.8197	0.416411	0.207097	2.01071	0.433917	0.0443566
ENSG00000285907		17.3903	-0.705768	0.351001	-2.01073	0.433917	0.0443538
ENSG00000128050	PAICS	33.367	0.525503	0.261446	2.00999	0.434385	0.0444324
ENSG00000146021	KLHL3	59.6693	-0.452147	0.225039	-2.0092	0.434932	0.0445164
ENSG00000076003	MCM6	27.4203	0.927923	0.46206	2.00823	0.435658	0.0446188
ENSG00000147649	MTDH	175.66	0.582464	0.290114	2.00771	0.435782	0.0446745
ENSG00000175826	CTDNEP1	27.5526	0.622864	0.310256	2.00758	0.435782	0.0446877
ENSG00000076944	STXBP2	95.9632	0.490756	0.244513	2.00708	0.436029	0.0447411
ENSG00000115165	CYTIP	88.217	0.56015	0.279143	2.00668	0.43617	0.0447837
ENSG00000145949	MYLK4	17.8561	-0.736609	0.367215	-2.00593	0.436671	0.0448633
ENSG00000158805	ZNF276	252.537	-0.397871	0.198389	-2.00551	0.436836	0.0449084
ENSG00000204264	PSMB8	143.409	0.594095	0.296291	2.0051	0.436986	0.0449519
ENSG00000174780	SRP72	93.607	0.653608	0.32606	2.00456	0.437273	0.0450097
ENSG00000101639	CEP192	59.2095	-0.513513	0.256248	-2.00397	0.43762	0.0450736
ENSG00000127081	ZNF484	16.636	-0.735293	0.367054	-2.00323	0.438115	0.0451528
ENSG00000064201	TSPAN32	30.2108	-0.554896	0.277288	-2.00115	0.438637	0.0453763
ENSG00000143318	CASQ1	22.0123	-0.724163	0.361855	-2.00125	0.438637	0.0453651
ENSG00000166170	BAG5	62.2654	-0.507532	0.253482	-2.00224	0.438637	0.0452589
ENSG00000166428	PLD4	21.4571	-0.80138	0.400416	-2.00137	0.438637	0.0453527
ENSG00000197959	DNM3	26.7065	-0.70859	0.353923	-2.0021	0.438637	0.0452738
ENSG00000272568		12.9717	-0.78796	0.393724	-2.0013	0.438637	0.0453599
ENSG00000140474	ULK3	48.8976	-0.473241	0.236585	-2.0003	0.438874	0.0454674
ENSG00000185352	HS6ST3	28.252	-0.563854	0.281908	-2.00014	0.438874	0.0454856
ENSG00000196159	FAT4	78.1566	-0.422976	0.211432	-2.00053	0.438874	0.045443
ENSG00000161638	ITGA5	89.4976	0.499751	0.249965	1.99929	0.439485	0.0455773
ENSG00000104324	CPQ	19.8959	-0.571122	0.285791	-1.99839	0.440151	0.0456747
ENSG00000126005	MMP24OS	15.5603	-0.741615	0.371212	-1.99782	0.440471	0.0457363
ENSG00000206579	XKR4	61.511	-0.4446	0.222658	-1.99679	0.441274	0.0458481
ENSG00000170468	RIOX1	24.8163	0.635775	0.318513	1.99607	0.441748	0.0459258
ENSG00000027847	B4GALT7	38.7218	0.529679	0.265413	1.99568	0.441889	0.045969
ENSG00000174243	DDX23	83.325	0.471144	0.236164	1.99498	0.442344	0.0460448
ENSG00000105373	NOP53	274.086	-0.548233	0.274883	-1.99442	0.442656	0.0461058
ENSG00000169733	RFNG	24.0322	0.657089	0.329543	1.99394	0.442886	0.0461583
ENSG00000104613	INTS10	47.7204	0.537918	0.269957	1.99261	0.443463	0.0463043
ENSG00000117643	MAN1C1	42.4647	-0.480956	0.241344	-1.99283	0.443463	0.0462803
ENSG00000132388	UBE2G1	46.5809	0.50787	0.254839	1.9929	0.443463	0.0462722
ENSG00000185869	ZNF829	23.0775	-0.608421	0.305437	-1.99197	0.443862	0.0463745
ENSG00000160305	DIP2A	170.397	-0.504288	0.253321	-1.99071	0.444914	0.046513
ENSG00000072041	SLC6A15	36.5621	-0.518978	0.260776	-1.99013	0.444977	0.046577
ENSG00000135517	MIP	15.1251	0.950172	0.477394	1.99033	0.444977	0.0465547
ENSG00000132780	NASP	57.262	0.513901	0.258389	1.98886	0.44511	0.0467161
ENSG00000137501	SYTL2	52.8616	-0.652416	0.327938	-1.98945	0.44511	0.0466514
ENSG00000143621	ILF2	73.3506	0.638894	0.321136	1.98949	0.44511	0.0466477
ENSG00000148356	LRSAM1	36	0.570602	0.286922	1.9887	0.44511	0.0467344
ENSG00000198521	ZNF43	21.8632	-0.603111	0.30323	-1.98896	0.44511	0.0467061
ENSG00000135677	GNS	149.146	0.578129	0.290819	1.98793	0.445645	0.0468193
ENSG00000257923	CUX1	154.795	0.319775	0.160886	1.98759	0.445729	0.0468569
ENSG00000135018	UBQLN1	98.9536	0.609407	0.306714	1.98689	0.446195	0.0469346
ENSG00000100934	SEC23A	25.5293	0.633001	0.318708	1.98614	0.446337	0.0470172
ENSG00000147576	ADHFE1	14.5429	-0.689212	0.347019	-1.98609	0.446337	0.0470231
ENSG00000160213	CSTB	36.4008	0.491707	0.247654	1.98546	0.446337	0.0470934
ENSG00000184564	SLITRK6	13.6855	-0.812009	0.408953	-1.98558	0.446337	0.0470802
ENSG00000237737	DCTN1-AS1	12.6068	-0.795199	0.400415	-1.98594	0.446337	0.04704
ENSG00000092199	HNRNPC	232.897	0.519051	0.261632	1.9839	0.44771	0.0472671
ENSG00000241685	ARPC1A	23.498	0.828578	0.417858	1.98292	0.448474	0.0473766
ENSG00000218226	TATDN2P2	18.3525	0.620281	0.312882	1.98248	0.448665	0.0474257
ENSG00000078808	SDF4	111.112	0.5828	0.294123	1.98148	0.449443	0.047537
ENSG00000159399	HK2	41.865	0.656028	0.331132	1.98117	0.449503	0.0475722
ENSG00000126856	PRDM7	19.2238	-0.662953	0.334735	-1.98053	0.449759	0.0476441
ENSG00000172009	THOP1	37.0301	0.578542	0.292185	1.98006	0.449759	0.0476972
ENSG00000184983	NDUFA6	16.7828	0.789072	0.398542	1.9799	0.449759	0.0477153
ENSG00000211898	IGHD	50.3044	1.28692	0.649952	1.98002	0.449759	0.0477012
ENSG00000167106	FAM102A	85.3944	-0.655588	0.331284	-1.97893	0.449971	0.0478237
ENSG00000185803	SLC52A2	32.9894	0.668419	0.337769	1.97892	0.449971	0.0478248
ENSG00000185974	GRK1	16.6626	-0.710659	0.359106	-1.97897	0.449971	0.0478195
ENSG00000154529	CNTNAP3B	52.807	-0.429112	0.216938	-1.97804	0.450628	0.0479237
ENSG00000141556	TBCD	134.575	-0.314156	0.158921	-1.9768	0.451676	0.0480642
ENSG00000156515	HK1	123.009	0.555686	0.281203	1.9761	0.452062	0.0481434
ENSG00000182670	TTC3	158.181	-0.393886	0.199343	-1.97592	0.452062	0.0481636
ENSG00000136942	RPL35	134.388	0.47836	0.242221	1.97489	0.452717	0.0482811
ENSG00000186174	BCL9L	90.8794	-0.595549	0.301576	-1.97479	0.452717	0.0482918
ENSG00000197785	ATAD3A	24.8356	0.93019	0.471163	1.97424	0.453027	0.0483541
ENSG00000134452	FBH1	97.7773	0.512365	0.259643	1.97334	0.453712	0.0484563
ENSG00000059573	ALDH18A1	33.4851	0.813452	0.412521	1.97191	0.454009	0.0486204
ENSG00000115607	IL18RAP	18.6155	-1.16228	0.589612	-1.97127	0.454009	0.0486929
ENSG00000135862	LAMC1	45.3687	0.711612	0.360828	1.97216	0.454009	0.0485908
ENSG00000146386	ABRACL	17.9403	-0.756622	0.383741	-1.9717	0.454009	0.0486436
ENSG00000157782	CABP1	39.0347	-0.508799	0.258043	-1.97176	0.454009	0.0486366
ENSG00000184432	COPB2	92.2782	0.5956	0.302028	1.972	0.454009	0.0486094
ENSG00000198131	ZNF544	29.695	-0.465287	0.236021	-1.97138	0.454009	0.0486801
ENSG00000139572	GPR84	24.3775	0.634914	0.322208	1.97051	0.454544	0.0487796
ENSG00000118046	STK11	72.11	-0.448472	0.227844	-1.96833	0.454735	0.0490303
ENSG00000126458	RRAS	16.3648	0.696717	0.35397	1.96829	0.454735	0.0490346
ENSG00000146950	SHROOM2	18.9591	-0.825624	0.419354	-1.9688	0.454735	0.0489763
ENSG00000161057	PSMC2	60.477	0.569422	0.289241	1.96867	0.454735	0.0489906
ENSG00000172461	FUT9	19.0181	-0.680106	0.345288	-1.96968	0.454735	0.0488753
ENSG00000215498	FAM230B	36.7866	-0.699504	0.355113	-1.96981	0.454735	0.0488603
ENSG00000235552	RPL6P27	38.2729	-0.684227	0.347584	-1.96852	0.454735	0.0490079
ENSG00000288253		26.3415	-0.629341	0.31958	-1.96927	0.454735	0.0489216
ENSG00000085788	DDHD2	50.9469	-0.441866	0.224572	-1.96759	0.455215	0.0491157
ENSG00000111358	GTF2H3	12.9301	0.728561	0.370484	1.96651	0.456091	0.0492396
ENSG00000083444	PLOD1	50.99	0.589903	0.300334	1.96416	0.456683	0.0495121
ENSG00000130560	UBAC1	33.7699	0.581228	0.29591	1.96421	0.456683	0.0495062
ENSG00000158161	EYA3	32.9339	0.469163	0.238891	1.96392	0.456683	0.049539
ENSG00000166278	C2	16.3207	0.84007	0.427394	1.96556	0.456683	0.0493489
ENSG00000168439	STIP1	102.98	0.668753	0.34036	1.96484	0.456683	0.0494324
ENSG00000171777	RASGRP4	29.9322	0.667124	0.339434	1.9654	0.456683	0.0493681
ENSG00000173442	EHBP1L1	133.458	0.370206	0.188442	1.96457	0.456683	0.0494642
ENSG00000258676		17.198	-0.848437	0.431877	-1.96453	0.456683	0.0494682
ENSG00000081479	LRP2	15.1935	-0.761819	0.388132	-1.96278	0.457629	0.0496712
ENSG00000163938	GNL3	48.2522	0.629455	0.320857	1.9618	0.458146	0.0497863
ENSG00000232027		14.1531	0.946593	0.482502	1.96184	0.458146	0.0497807
ENSG00000144810	COL8A1	16.1827	-0.698917	0.35645	-1.96077	0.458975	0.0499059
ENSG00000261377	PDCD6IPP2	15.3323	0.812842	0.414625	1.96043	0.45907	0.0499459
ENSG00000285847		22.9906	-0.568443	0.290071	-1.95967	0.459614	0.0500346
ENSG00000162804	SNED1	33.6705	-0.705842	0.360317	-1.95895	0.459949	0.0501189
ENSG00000170315	UBB	168.691	0.586131	0.299222	1.95885	0.459949	0.0501304
ENSG00000182923	CEP63	80.3063	-0.397246	0.202844	-1.95838	0.460177	0.0501849
ENSG00000050555	LAMC3	26.407	-0.561924	0.287234	-1.95633	0.461303	0.0504266
ENSG00000125319	HROB	15.9151	0.687772	0.351477	1.95681	0.461303	0.0503703
ENSG00000151240	DIP2C	19.2997	-0.590015	0.301565	-1.95651	0.461303	0.0504054
ENSG00000153989	NUS1	88.8661	0.631908	0.322938	1.95675	0.461303	0.050377
ENSG00000174482	LINGO2	14.4526	-0.712919	0.364557	-1.95558	0.461839	0.050515
ENSG00000127511	SIN3B	80.5488	-0.365631	0.187074	-1.95447	0.462763	0.0506459
ENSG00000267787		20.0841	0.616131	0.315311	1.95404	0.462951	0.0506963
ENSG00000060491	OGFR	71.8895	0.456366	0.233614	1.95351	0.463255	0.0507595
ENSG00000132182	NUP210	208	0.527905	0.270299	1.95305	0.463482	0.0508142
ENSG00000070190	DAPP1	29.9158	0.589747	0.302104	1.95213	0.463653	0.0509226
ENSG00000105677	TMEM147	26.7221	0.529158	0.27103	1.95239	0.463653	0.0508915
ENSG00000167555	ZNF528	43.0444	-0.426082	0.218249	-1.95227	0.463653	0.050906
ENSG00000165283	STOML2	25.8937	0.857411	0.439336	1.95161	0.463949	0.0509851
ENSG00000179455	MKRN3	16.5316	-0.871287	0.446686	-1.95056	0.464779	0.0511096
ENSG00000197976	AKAP17A	134.413	-0.454056	0.232809	-1.95033	0.464779	0.0511362
ENSG00000130770	ATP5IF1	40.6888	0.599359	0.307434	1.94955	0.464935	0.0512294
ENSG00000132635	PCED1A	19.1736	-0.688173	0.352965	-1.94969	0.464935	0.0512128
ENSG00000148219	ASTN2	23.4752	-0.528285	0.271063	-1.94893	0.464935	0.0513032
ENSG00000236778	INTS6-AS1	38.3186	-0.532023	0.272962	-1.94907	0.464935	0.0512865
ENSG00000253540	FAM86HP	25.6853	0.592238	0.30382	1.9493	0.464935	0.0512592
ENSG00000163138	PACRGL	15.4978	-0.742663	0.381111	-1.94868	0.464939	0.0513336
ENSG00000059588	TARBP1	26.8198	-0.548773	0.281771	-1.94759	0.465038	0.0514644
ENSG00000101276	SLC52A3	20.3031	-0.598489	0.307239	-1.94796	0.465038	0.0514201
ENSG00000177830	CHID1	29.2806	0.576045	0.295755	1.94771	0.465038	0.0514492
ENSG00000260855		14.3069	-0.780105	0.40049	-1.94788	0.465038	0.0514299
ENSG00000138134	STAMBPL1	15.064	0.696725	0.357961	1.94637	0.465609	0.0516104
ENSG00000147036	LANCL3	12.6772	-0.712667	0.366164	-1.94631	0.465609	0.0516177
ENSG00000171163	ZNF692	36.2715	-0.546961	0.280953	-1.9468	0.465609	0.0515581
ENSG00000108106	UBE2S	37.2114	0.703164	0.361424	1.94554	0.466174	0.0517103
ENSG00000132321	IQCA1	14.2769	-0.84252	0.433158	-1.94507	0.466415	0.0517671
ENSG00000231915	SALL4P5	29.2997	0.662401	0.340765	1.94387	0.467445	0.0519116
ENSG00000263956	NBPF11	44.9912	-0.645243	0.331991	-1.94355	0.467513	0.0519492
ENSG00000156966	B3GNT7	20.5377	-0.694758	0.357596	-1.94286	0.467725	0.0520331
ENSG00000235205	TATDN2P3	14.1357	-0.762834	0.392625	-1.94291	0.467725	0.0520274
ENSG00000158321	AUTS2	97.2628	-0.400388	0.206122	-1.94248	0.467866	0.052079
ENSG00000035403	VCL	138.434	0.408916	0.210618	1.94151	0.468492	0.0521967
ENSG00000111452	ADGRD1	52.9823	-0.444641	0.229055	-1.9412	0.468492	0.0522341
ENSG00000137806	NDUFAF1	19.021	0.675108	0.347786	1.94116	0.468492	0.0522392
ENSG00000129204	USP6	32.4256	-0.570386	0.293878	-1.94089	0.468508	0.0522712
ENSG00000122707	RECK	17.9093	-0.743342	0.383048	-1.9406	0.468558	0.052307
ENSG00000260293		49.4256	-0.429836	0.221527	-1.94033	0.46858	0.0523396
ENSG00000067066	SP100	232.384	0.446299	0.230091	1.93966	0.468707	0.0524205
ENSG00000116918	TSNAX	25.8065	-0.60505	0.311967	-1.93947	0.468707	0.0524445
ENSG00000196497	IPO4	23.5774	0.727685	0.375121	1.93987	0.468707	0.0523959
ENSG00000145016	RUBCN	94.6964	0.437078	0.225427	1.93889	0.469067	0.0525149
ENSG00000228794	LINC01128	130.747	-0.381376	0.196747	-1.93841	0.469321	0.0525737
ENSG00000251408		21.5698	-0.582995	0.301008	-1.93681	0.470792	0.0527688
ENSG00000258754	LINC01579	19.7402	-0.799599	0.412939	-1.93636	0.47101	0.0528236
ENSG00000127022	CANX	378.783	0.604148	0.312104	1.93572	0.471436	0.0529017
ENSG00000272870	SAP30-DT	26.3298	-0.528017	0.272962	-1.9344	0.472613	0.0530643
ENSG00000180432	CYP8B1	17.9014	0.735993	0.380596	1.93379	0.473007	0.053139
ENSG00000051523	CYBA	389.019	0.46473	0.240486	1.93246	0.473563	0.0533023
ENSG00000090006	LTBP4	57.8473	-0.531182	0.274952	-1.93191	0.473563	0.053371
ENSG00000110011	DNAJC4	38.3457	-0.540101	0.279813	-1.93022	0.473563	0.0535793
ENSG00000116863	ADPRS	21.4837	0.753848	0.39066	1.92968	0.473563	0.0536468
ENSG00000118194	TNNT2	31.4543	0.546905	0.283158	1.93145	0.473563	0.0534277
ENSG00000134954	ETS1	601.417	-0.652892	0.338325	-1.92978	0.473563	0.0536341
ENSG00000148120	AOPEP	30.7563	-0.49704	0.257418	-1.93087	0.473563	0.0534997
ENSG00000149403	GRIK4	24.4558	-0.605726	0.313562	-1.93176	0.473563	0.053389
ENSG00000162599	NFIA	121.574	-0.362694	0.187662	-1.9327	0.473563	0.0532731
ENSG00000163660	CCNL1	161.747	0.400724	0.207531	1.93091	0.473563	0.0534943
ENSG00000165359	INTS6L	27.8351	-0.607298	0.314416	-1.93151	0.473563	0.0534197
ENSG00000166432	ZMAT1	20.0719	-0.811578	0.420478	-1.93013	0.473563	0.0535908
ENSG00000168961	LGALS9	58.1584	0.670296	0.346887	1.93232	0.473563	0.0533199
ENSG00000228302		16.8612	-0.724076	0.375251	-1.92958	0.473563	0.0536593
ENSG00000260066		13.8253	-0.896753	0.464573	-1.93027	0.473563	0.0535728
ENSG00000119227	PIGZ	17.3178	-0.729431	0.378141	-1.92899	0.473642	0.0537315
ENSG00000146352	CLVS2	24.316	-0.635424	0.329379	-1.92916	0.473642	0.0537111
ENSG00000238099	LINC01625	20.1441	-0.650763	0.337398	-1.92877	0.473642	0.0537598
ENSG00000162909	CAPN2	234.303	0.499354	0.258969	1.92824	0.47395	0.0538254
ENSG00000076554	TPD52	29.9797	0.556191	0.288885	1.9253	0.474448	0.0541917
ENSG00000084652	TXLNA	61.1598	0.613695	0.318721	1.9255	0.474448	0.0541674
ENSG00000088986	DYNLL1	49.4072	0.681477	0.354067	1.92471	0.474448	0.0542652
ENSG00000104518	GSDMD	83.9706	0.572301	0.297399	1.92436	0.474448	0.05431
ENSG00000107036	RIC1	53.3583	0.518461	0.269253	1.92555	0.474448	0.0541603
ENSG00000139266	MARCHF9	33.4066	-0.63969	0.332403	-1.92444	0.474448	0.054299
ENSG00000143384	MCL1	403.665	0.408987	0.212444	1.92515	0.474448	0.0542102
ENSG00000162367	TAL1	26.236	0.533606	0.277194	1.92503	0.474448	0.0542258
ENSG00000171302	CANT1	54.0476	0.497414	0.258215	1.92636	0.474448	0.0540597
ENSG00000175161	CADM2	12.9241	-0.765922	0.397824	-1.92528	0.474448	0.0541947
ENSG00000180626	ZNF594	16.6154	-0.709174	0.368099	-1.92658	0.474448	0.0540315
ENSG00000181690	PLAG1	19.9012	-0.617074	0.320249	-1.92685	0.474448	0.0539977
ENSG00000184575	XPOT	62.1391	0.644069	0.334467	1.92566	0.474448	0.0541469
ENSG00000197629	MPEG1	267.428	0.710201	0.368493	1.92731	0.474448	0.0539409
ENSG00000105612	DNASE2	36.3101	0.68695	0.357161	1.92336	0.474476	0.0544344
ENSG00000149485	FADS1	59.608	0.38715	0.201253	1.9237	0.474476	0.0543928
ENSG00000168310	IRF2	48.4753	0.556868	0.28953	1.92335	0.474476	0.0544355
ENSG00000230666	CEACAM22P	13.8075	-0.769657	0.400044	-1.92393	0.474476	0.0543632
ENSG00000125166	GOT2	33.0974	0.615348	0.320091	1.92242	0.475235	0.0545532
ENSG00000141551	CSNK1D	187.984	-0.324941	0.169055	-1.9221	0.475313	0.0545928
ENSG00000129250	KIF1C	49.5421	0.420291	0.218809	1.92081	0.475926	0.0547552
ENSG00000156097	GPR61	25.5525	-0.69694	0.3628	-1.921	0.475926	0.0547313
ENSG00000170949	ZNF160	49.0822	-0.413373	0.215178	-1.92107	0.475926	0.0547229
ENSG00000005801	ZNF195	39.0439	-0.469728	0.24466	-1.91992	0.476606	0.0548675
ENSG00000099204	ABLIM1	197.097	-0.683872	0.356373	-1.91898	0.476606	0.0549871
ENSG00000109339	MAPK10	82.6628	-0.31465	0.163948	-1.91921	0.476606	0.0549581
ENSG00000147364	FBXO25	47.1417	-0.422108	0.219963	-1.91899	0.476606	0.054985
ENSG00000158042	MRPL17	15.0204	0.759053	0.395519	1.91913	0.476606	0.0549677
ENSG00000168615	ADAM9	58.5835	0.442138	0.230434	1.91872	0.476622	0.0550197
ENSG00000100297	MCM5	82.6771	0.502135	0.261739	1.91846	0.476647	0.0550533
ENSG00000132471	WBP2	53.7954	0.472118	0.246179	1.91778	0.477124	0.0551391
ENSG00000197405	C5AR1	57.9812	0.72659	0.378942	1.91742	0.477251	0.0551846
ENSG00000093144	ECHDC1	34.3337	0.519674	0.271181	1.91634	0.477275	0.0553222
ENSG00000110917	MLEC	124.036	0.679992	0.354991	1.91552	0.477275	0.0554261
ENSG00000121413	ZSCAN18	42.3408	-0.506689	0.264634	-1.91468	0.477275	0.0555331
ENSG00000123933	MXD4	74.3891	-0.496837	0.25942	-1.91518	0.477275	0.0554695
ENSG00000136717	BIN1	106.112	-0.642355	0.335081	-1.91702	0.477275	0.0552358
ENSG00000165119	HNRNPK	357.495	0.535759	0.279577	1.91632	0.477275	0.0553244
ENSG00000165186	PTCHD1	36.3253	-0.704292	0.367643	-1.9157	0.477275	0.0554039
ENSG00000167173	C15orf39	72.0612	0.392974	0.205218	1.91491	0.477275	0.055504
ENSG00000168924	LETM1	56.6336	0.542806	0.283524	1.9145	0.477275	0.0555565
ENSG00000196757	ZNF700	15.9329	-0.775307	0.404862	-1.91499	0.477275	0.0554935
ENSG00000241360	PDXP	12.5096	-1.2659	0.660916	-1.91537	0.477275	0.0554459
ENSG00000264666		25.084	-0.602337	0.314222	-1.91691	0.477275	0.0552492
ENSG00000271474	UNC5C-AS1	13.637	-0.931662	0.486699	-1.91425	0.477286	0.0555885
ENSG00000196664	TLR7	19.501	0.821133	0.429038	1.9139	0.477408	0.0556335
ENSG00000114062	UBE3A	99.054	-0.35835	0.187417	-1.91205	0.478354	0.0558694
ENSG00000141030	COPS3	21.4155	0.659092	0.344575	1.91277	0.478354	0.0557776
ENSG00000163956	LRPAP1	126.531	0.366938	0.191901	1.91212	0.478354	0.0558603
ENSG00000173653	RCE1	24.529	-0.568737	0.297483	-1.91183	0.478354	0.0558979
ENSG00000205571	SMN2	24.2176	1.04463	0.546391	1.91188	0.478354	0.0558918
ENSG00000111321	LTBR	47.647	0.591069	0.309289	1.91106	0.478408	0.0559967
ENSG00000135426	TESPA1	43.1296	-0.683067	0.357424	-1.91108	0.478408	0.055994
ENSG00000254101	LINC02055	70.1791	-0.401108	0.209852	-1.91139	0.478408	0.0559545
ENSG00000133216	EPHB2	63.0668	0.495371	0.259334	1.91017	0.479127	0.0561118
ENSG00000188933	USP32P1	26.2064	-0.688511	0.360557	-1.90958	0.479512	0.0561878
ENSG00000198879	SFMBT2	78.7559	0.383214	0.200723	1.90917	0.479693	0.0562399
ENSG00000160766	GBAP1	30.9561	0.502789	0.263487	1.90821	0.480487	0.0563639
ENSG00000010256	UQCRC1	85.7756	0.52155	0.273603	1.90623	0.480644	0.0566205
ENSG00000081320	STK17B	122.872	0.48228	0.252838	1.90747	0.480644	0.0564602
ENSG00000125971	DYNLRB1	41.4859	0.671091	0.351874	1.90719	0.480644	0.0564959
ENSG00000145425	RPS3A	441.27	-0.527354	0.276659	-1.90615	0.480644	0.0566302
ENSG00000169057	MECP2	123.58	-0.351119	0.184193	-1.90625	0.480644	0.0566176
ENSG00000172469	MANEA	21.9806	0.813489	0.426769	1.90616	0.480644	0.0566297
ENSG00000184584	STING1	101.767	0.517686	0.271451	1.90711	0.480644	0.0565066
ENSG00000186868	MAPT	72.7281	-0.435426	0.22841	-1.90634	0.480644	0.0566067
ENSG00000146592	CREB5	50.3553	0.399097	0.209487	1.90512	0.481261	0.056765
ENSG00000289444		17.3052	-0.857008	0.449842	-1.90513	0.481261	0.0567628
ENSG00000124155	PIGT	130.815	0.288476	0.15157	1.90325	0.482791	0.0570076
ENSG00000165434	PGM2L1	21.6828	-0.64963	0.3413	-1.9034	0.482791	0.0569886
ENSG00000212907	MT-ND4L	55.2681	-0.571509	0.300328	-1.90295	0.482858	0.0570467
ENSG00000234444	ZNF736	35.0229	-0.515742	0.271099	-1.90241	0.483198	0.057118
ENSG00000088682	COQ9	30.0489	0.518816	0.273226	1.89885	0.484709	0.0575841
ENSG00000117054	ACADM	50.1368	0.452636	0.238397	1.89866	0.484709	0.057609
ENSG00000132692	BCAN	14.0783	0.77213	0.406635	1.89883	0.484709	0.0575874
ENSG00000137869	CYP19A1	16.5038	0.886281	0.466302	1.90066	0.484709	0.0573469
ENSG00000185477	GPRIN3	136.73	0.447365	0.235611	1.89874	0.484709	0.0575988
ENSG00000221978	CCNL2	164.297	-0.415318	0.218741	-1.89868	0.484709	0.0576069
ENSG00000224504		13.7145	-1.07997	0.568771	-1.89878	0.484709	0.0575933
ENSG00000227110	LMCD1-AS1	34.1953	-0.538514	0.283626	-1.89868	0.484709	0.0576071
ENSG00000246985	SOCS2-AS1	13.7923	-0.729226	0.383958	-1.89923	0.484709	0.0575339
ENSG00000287809		22.4157	-0.679986	0.357905	-1.8999	0.484709	0.0574457
ENSG00000143393	PI4KB	86.5448	0.478426	0.252054	1.89811	0.485057	0.0576816
ENSG00000085449	WDFY1	50.2289	0.479595	0.252808	1.89707	0.485143	0.0578189
ENSG00000087111	PIGS	83.3934	0.383304	0.20203	1.89726	0.485143	0.0577939
ENSG00000105518	TMEM205	28.5309	0.536546	0.282988	1.896	0.485143	0.0579594
ENSG00000134532	SOX5	14.1014	-0.730086	0.385052	-1.89607	0.485143	0.0579504
ENSG00000146232	NFKBIE	16.4638	0.691842	0.36489	1.89603	0.485143	0.0579562
ENSG00000146701	MDH2	51.8343	0.594741	0.313637	1.89627	0.485143	0.0579239
ENSG00000168143	FAM83B	12.8722	-0.823493	0.434335	-1.89599	0.485143	0.057962
ENSG00000183283	DAZAP2	200.149	0.378591	0.199739	1.89543	0.485143	0.0580358
ENSG00000204136	GGTA1	17.4796	0.600374	0.316719	1.89561	0.485143	0.0580119
ENSG00000225840		50.5353	0.596257	0.314566	1.89549	0.485143	0.0580271
ENSG00000279107		47.3988	0.483685	0.255162	1.8956	0.485143	0.0580129
ENSG00000127824	TUBA4A	91.6056	0.466827	0.246391	1.89466	0.485471	0.0581376
ENSG00000135069	PSAT1	15.1739	0.766056	0.404317	1.89469	0.485471	0.0581333
ENSG00000118473	SGIP1	55.481	-0.373319	0.197103	-1.89403	0.485903	0.0582207
ENSG00000023697	DERA	53.273	0.587151	0.310055	1.8937	0.486007	0.0582645
ENSG00000108771	DHX58	40.8031	0.683754	0.361235	1.89282	0.486199	0.0583815
ENSG00000228526	MIR34AHG	54.1453	0.530495	0.280256	1.89289	0.486199	0.0583719
ENSG00000277322	GOLGA6L6	26.0944	0.693102	0.366109	1.89316	0.486199	0.058337
ENSG00000231999	LRRC8C-DT	33.243	-0.539972	0.285318	-1.89253	0.486266	0.0584208
ENSG00000148834	GSTO1	24.2649	0.778413	0.411455	1.89185	0.48675	0.0585104
ENSG00000185271	KLHL33	29.6374	-0.499907	0.26436	-1.89101	0.487426	0.0586231
ENSG00000143473	KCNH1	21.9245	0.584126	0.309053	1.89005	0.488226	0.0587508
ENSG00000105223	PLD3	83.9025	0.502165	0.265915	1.88844	0.489236	0.0589669
ENSG00000109654	TRIM2	44.2246	-0.479172	0.253702	-1.88872	0.489236	0.0589289
ENSG00000266967	AARSD1	14.903	0.716351	0.379302	1.8886	0.489236	0.0589452
ENSG00000113328	CCNG1	21.6856	-0.941718	0.498837	-1.88783	0.489656	0.0590491
ENSG00000068654	POLR1A	122.07	0.303986	0.16108	1.88718	0.489857	0.0591365
ENSG00000134243	SORT1	55.1849	0.565971	0.29987	1.88739	0.489857	0.0591081
ENSG00000165506	DNAAF2	15.4357	0.749045	0.396996	1.88678	0.490036	0.0591897
ENSG00000003987	MTMR7	14.5178	-0.776109	0.411551	-1.88582	0.490851	0.0593197
ENSG00000174839	DENND6A	27.1254	-0.638868	0.338999	-1.88457	0.491548	0.0594875
ENSG00000180817	PPA1	59.829	0.739801	0.39252	1.88475	0.491548	0.0594635
ENSG00000227295	ELL2P1	15.4024	0.649584	0.3447	1.88449	0.491548	0.059499
ENSG00000160917	CPSF4	38.5592	0.504751	0.26807	1.88291	0.492529	0.059713
ENSG00000170190	SLC16A5	13.6997	0.730869	0.388084	1.88327	0.492529	0.0596635
ENSG00000244560		22.8507	0.645175	0.342634	1.88299	0.492529	0.0597022
ENSG00000174165	ZDHHC24	34.9543	0.496867	0.264029	1.88187	0.493429	0.0598539
ENSG00000102763	VWA8	27.2066	-0.709111	0.376898	-1.88144	0.493644	0.0599118
ENSG00000120802	TMPO	82.7987	0.627142	0.333425	1.88091	0.493806	0.0599843
ENSG00000225774	SIRPAP1	14.5638	-0.828662	0.440583	-1.88083	0.493806	0.0599951
ENSG00000134853	PDGFRA	24.8256	-0.539239	0.286808	-1.88014	0.494155	0.0600887
ENSG00000135624	CCT7	111.176	0.570547	0.303507	1.87984	0.494155	0.0601293
ENSG00000168003	SLC3A2	136.736	0.421858	0.224455	1.87947	0.494155	0.0601802
ENSG00000188986	NELFB	39.1118	0.718146	0.382125	1.87935	0.494155	0.0601968
ENSG00000197077	KIAA1671	85.0172	-0.416655	0.221675	-1.87958	0.494155	0.0601653
ENSG00000115648	MLPH	15.3855	0.663045	0.352964	1.8785	0.494579	0.0603122
ENSG00000171724	VAT1L	18.485	0.619886	0.32996	1.87867	0.494579	0.0602894
ENSG00000101439	CST3	83.9625	0.583095	0.310458	1.87817	0.494676	0.0603574
ENSG00000169031	COL4A3	22.8124	-0.694248	0.369683	-1.87795	0.494676	0.0603878
ENSG00000160613	PCSK7	206.35	-0.331856	0.176802	-1.877	0.495486	0.0605186
ENSG00000187772	LIN28B	19.6895	-0.624251	0.332723	-1.87619	0.496132	0.0606295
ENSG00000242808	SOX2-OT	44.3727	-0.460355	0.245532	-1.87493	0.497284	0.0608023
ENSG00000141664	ZCCHC2	98.3697	0.485039	0.258763	1.87445	0.497562	0.0608684
ENSG00000100227	POLDIP3	65.6859	0.468343	0.249998	1.87339	0.498448	0.0610148
ENSG00000132361	CLUH	54.5039	0.603426	0.322173	1.87299	0.498448	0.0610704
ENSG00000229754	CXCR2P1	25.2553	0.767922	0.410003	1.87297	0.498448	0.0610732
ENSG00000119203	CPSF3	24.9812	0.63744	0.340424	1.87249	0.49851	0.0611386
ENSG00000119283	TRIM67	37.7378	0.460625	0.246028	1.87225	0.49851	0.0611723
ENSG00000136111	TBC1D4	41.5983	-0.633047	0.338128	-1.87221	0.49851	0.0611771
ENSG00000112294	ALDH5A1	29.2741	-0.470145	0.251206	-1.87155	0.49899	0.0612688
ENSG00000163950	SLBP	27.0851	0.799623	0.427304	1.87132	0.49899	0.0613003
ENSG00000086061	DNAJA1	75.2854	0.587603	0.314148	1.87047	0.499433	0.0614191
ENSG00000100280	AP1B1	101.297	0.563109	0.301024	1.87064	0.499433	0.0613947
ENSG00000198113	TOR4A	28.7037	0.577534	0.308987	1.86912	0.500688	0.0616058
ENSG00000163617	CCDC191	18.551	-0.708671	0.379351	-1.86811	0.501569	0.0617465
ENSG00000112759	SLC29A1	18.3523	0.666469	0.356901	1.86738	0.501595	0.0618491
ENSG00000155849	ELMO1	63.5508	0.394103	0.211071	1.86716	0.501595	0.0618791
ENSG00000170860	LSM3	23.9773	0.680512	0.364387	1.86755	0.501595	0.0618246
ENSG00000231312	MAP4K3-DT	31.0891	-0.573758	0.307279	-1.86722	0.501595	0.0618708
ENSG00000164615	CAMLG	56.2853	-0.418301	0.224087	-1.86669	0.501868	0.0619451
ENSG00000163466	ARPC2	386.438	0.408799	0.219028	1.86642	0.501909	0.0619825
ENSG00000169992	NLGN2	20.3487	-0.623061	0.333933	-1.86583	0.502321	0.0620658
ENSG00000171943	SRGAP2C	26.3085	-0.562993	0.301844	-1.86518	0.502792	0.0621563
ENSG00000121691	CAT	51.8063	0.658362	0.353146	1.86428	0.503552	0.0622828
ENSG00000090020	SLC9A1	35.093	0.440615	0.236501	1.86306	0.504278	0.0624544
ENSG00000110079	MS4A4A	23.752	0.593183	0.31853	1.86225	0.504278	0.0625675
ENSG00000196937	FAM3C	15.3025	0.816507	0.43826	1.86306	0.504278	0.0624533
ENSG00000278704		42.3908	-0.43586	0.234017	-1.86251	0.504278	0.062531
ENSG00000283907		289.724	-0.470926	0.252837	-1.86256	0.504278	0.0625236
ENSG00000286886		19.5121	-0.708426	0.380389	-1.86237	0.504278	0.0625508
ENSG00000103264	FBXO31	66.4747	0.385693	0.2072	1.86146	0.504673	0.0626798
ENSG00000206047	DEFA1	41.7903	5.41115	2.90697	1.86144	0.504673	0.0626816
ENSG00000065485	PDIA5	16.0759	0.753295	0.404901	1.86044	0.505548	0.0628229
ENSG00000131697	NPHP4	82.7479	0.36598	0.196781	1.85983	0.505629	0.0629092
ENSG00000176928	GCNT4	16.9668	-0.610567	0.328267	-1.85997	0.505629	0.0628898
ENSG00000229214	LINC00242	15.4191	0.724699	0.38969	1.85968	0.505629	0.0629307
ENSG00000004897	CDC27	49.17	0.478655	0.257625	1.85795	0.50672	0.0631763
ENSG00000114353	GNAI2	458.843	0.410547	0.221002	1.85766	0.50672	0.0632171
ENSG00000120742	SERP1	101.679	0.576484	0.310458	1.85688	0.50672	0.0633276
ENSG00000125835	SNRPB	87.4187	0.483773	0.260598	1.8564	0.50672	0.0633967
ENSG00000130517	PGPEP1	46.1844	-0.378673	0.204067	-1.85563	0.50672	0.0635058
ENSG00000136167	LCP1	1043.11	0.441367	0.237797	1.85606	0.50672	0.0634446
ENSG00000136930	PSMB7	38.5737	0.635276	0.342067	1.85717	0.50672	0.0632875
ENSG00000144908	ALDH1L1	48.2838	0.474026	0.255469	1.85551	0.50672	0.0635237
ENSG00000158352	SHROOM4	36.2299	-0.560417	0.30195	-1.85599	0.50672	0.0634543
ENSG00000169403	PTAFR	72.4852	0.51964	0.279994	1.8559	0.50672	0.0634677
ENSG00000171311	EXOSC1	26.5361	0.617955	0.332904	1.85626	0.50672	0.0634171
ENSG00000232004	CAP1P2	42.5819	0.516649	0.278186	1.85721	0.50672	0.0632815
ENSG00000235954	TTC28-AS1	68.8397	-0.374795	0.201956	-1.85582	0.50672	0.0634787
ENSG00000286219	NOTCH2NLC	146.735	-0.357688	0.192589	-1.85726	0.50672	0.0632748
ENSG00000120265	PCMT1	39.1944	0.640993	0.345684	1.85428	0.507339	0.0636994
ENSG00000155506	LARP1	224.111	0.442706	0.238744	1.85431	0.507339	0.0636941
ENSG00000161048	NAPEPLD	42.6854	-0.514849	0.277641	-1.85437	0.507339	0.0636861
ENSG00000095383	TBC1D2	44.7149	0.623908	0.336517	1.85401	0.507378	0.0637371
ENSG00000050628	PTGER3	15.1806	-0.691701	0.373544	-1.85172	0.508174	0.0640655
ENSG00000136052	SLC41A2	13.3952	-0.689108	0.372107	-1.85191	0.508174	0.0640393
ENSG00000167112	TRUB2	31.2438	0.465308	0.251234	1.85209	0.508174	0.0640132
ENSG00000212856	TTTY2B	12.6193	1.12518	0.607425	1.85238	0.508174	0.0639717
ENSG00000224521		13.1279	-0.762706	0.411659	-1.85276	0.508174	0.0639162
ENSG00000228157		50.2227	0.573409	0.309605	1.85207	0.508174	0.0640163
ENSG00000237975	FLG-AS1	38.2089	-0.589089	0.318131	-1.85172	0.508174	0.0640662
ENSG00000130508	PXDN	41.1753	-0.470454	0.254126	-1.85126	0.508435	0.064132
ENSG00000066933	MYO9A	68.9461	-0.331401	0.179057	-1.85081	0.508481	0.0641966
ENSG00000100385	IL2RB	138.483	-0.542552	0.293186	-1.85054	0.508481	0.064236
ENSG00000272316		18.2133	-0.664445	0.359015	-1.85075	0.508481	0.0642062
ENSG00000083844	ZNF264	59.5658	-0.402765	0.217694	-1.85014	0.508481	0.0642935
ENSG00000256087	ZNF432	13.2215	-0.745216	0.402801	-1.85008	0.508481	0.0643016
ENSG00000110721	CHKA	13.3161	-0.769232	0.416118	-1.84859	0.509754	0.064517
ENSG00000113282	CLINT1	66.6371	0.533377	0.288544	1.84851	0.509754	0.0645283
ENSG00000137310	TCF19	24.7535	0.711837	0.38529	1.84753	0.509842	0.0646697
ENSG00000137970	RPL7P9	45.6041	-0.720094	0.389805	-1.84732	0.509842	0.064701
ENSG00000139832	RAB20	15.8136	0.78182	0.423223	1.8473	0.509842	0.0647038
ENSG00000148925	BTBD10	13.8889	-0.64917	0.351342	-1.84769	0.509842	0.0646473
ENSG00000151718	WWC2	21.1389	-0.656815	0.355543	-1.84736	0.509842	0.0646955
ENSG00000117448	AKR1A1	51.0441	0.599087	0.324546	1.84592	0.510447	0.0649035
ENSG00000145337	PYURF	18.1066	0.731599	0.396284	1.84615	0.510447	0.0648708
ENSG00000181026	AEN	52.307	0.400036	0.216747	1.84564	0.510447	0.064945
ENSG00000235268	KDM4E	17.8122	0.649946	0.352147	1.84567	0.510447	0.0649401
ENSG00000255072	PIGY	18.1066	0.731599	0.396284	1.84615	0.510447	0.0648708
ENSG00000260007		19.1769	0.596588	0.323297	1.84532	0.510546	0.0649905
ENSG00000116251	RPL22	158.18	-0.415286	0.225106	-1.84485	0.510827	0.0650592
ENSG00000100429	HDAC10	37.7564	-0.447402	0.242636	-1.84392	0.511371	0.0651944
ENSG00000204410	MSH5	19.1211	-0.736338	0.399285	-1.84414	0.511371	0.0651624
ENSG00000114902	SPCS1	29.1484	0.660524	0.358334	1.84332	0.511799	0.0652821
ENSG00000104824	HNRNPL	217.181	0.446302	0.242212	1.84261	0.512097	0.065386
ENSG00000244306	DUXAP10	83.8516	0.572162	0.310503	1.84269	0.512097	0.065374
ENSG00000054654	SYNE2	581.432	-0.505279	0.274409	-1.84133	0.513301	0.0655729
ENSG00000130244	FAM98C	23.8323	-0.715857	0.388823	-1.84109	0.513326	0.0656091
ENSG00000278983		14.6953	0.918276	0.499002	1.84023	0.514051	0.0657349
ENSG00000113657	DPYSL3	18.302	-0.694347	0.377423	-1.83971	0.514391	0.0658115
ENSG00000088256	GNA11	21.2498	-0.705983	0.383868	-1.83913	0.514578	0.0658963
ENSG00000160460	SPTBN4	22.8875	-0.527053	0.286583	-1.83909	0.514578	0.0659018
ENSG00000170456	DENND5B	44.8684	0.587554	0.319568	1.83859	0.514651	0.0659757
ENSG00000196600	SLC22A25	17.6514	-0.68486	0.372495	-1.83858	0.514651	0.0659774
ENSG00000133107	TRPC4	12.7724	-0.856055	0.466064	-1.83678	0.516461	0.0662429
ENSG00000131495	NDUFA2	17.5338	0.72986	0.397469	1.83627	0.516524	0.0663175
ENSG00000166902	MRPL16	26.9036	0.713017	0.388283	1.83633	0.516524	0.0663087
ENSG00000255587	RAB44	18.2869	-0.651977	0.355133	-1.83587	0.516728	0.066377
ENSG00000075568	TMEM131	118.079	0.336128	0.183194	1.83482	0.517163	0.0665328
ENSG00000162642	C1orf52	19.5598	-0.631202	0.343981	-1.83499	0.517163	0.0665066
ENSG00000258017		25.6862	0.688791	0.37536	1.83501	0.517163	0.0665036
ENSG00000156875	MFSD14A	27.9927	0.833419	0.454287	1.83457	0.517194	0.0665701
ENSG00000242086	MUC20-OT1	123.852	0.37476	0.204349	1.83393	0.517672	0.066665
[truncated: 49,374 more rows]
