# Supplementary material for: Reconstructed Genome-Scale Metabolic Model Characterizes Adaptive Metabolic Flux Changes in Peripheral Blood Mononuclear Cells in Severe COVID-19 Patients
Source: Int J Mol Sci. 2022 Oct 17;23(20):12400. doi: 10.3390/ijms232012400 (PMC9604493; doi:10.3390/ijms232012400)
Supplement: Supplementary file 1 [file ijms-23-12400-s001.zip › Table S2.xlsx]

## Sheet: covid_vs_health_upregulated_NES
GO enrichment analysis of significantly up-regulated DEGs in the comparison of severe COVID-19 patients versus healthy humans.
The top rank or metabolic GO terms in biological process (BP) molecular function (MF) and cellular components (CC) were presented according to normalized enrichment score. FDR < 0.01 indicated significant enrichment.The normalized enrichment scores (NES) indicated the enrichment degree of gene members at both edges of the target gene sets.
Top_rank_GO_term	Category	Gene_number_in_term	FDR	NES		Metabolic_GO_term	Category	Gene_number_in_term	FDR	NES
GO:0006910	BP	95	0	3.66025		GO:0045333	BP	229	0.000322	2.4295
GO:0006956	BP	123	0	3.52318		GO:0009060	BP	185	0.000401	2.37119
GO:0002455	BP	114	0	3.5048		GO:0051156	BP	24	0.00041	2.3622
GO:0010324	BP	137	0	3.37972		GO:0006119	BP	137	0.000647	2.31452
GO:0050853	BP	121	0	3.19669		GO:0046034	BP	270	0.00124297	2.24849
GO:0050871	BP	145	0	3.1583		GO:0006739	BP	37	0.00131365	2.22389
GO:0006909	BP	301	0	3.09077		GO:0006098	BP	15	0.00222454	2.17636
GO:0050864	BP	192	0	2.99493		GO:0006801	BP	70	0.00248376	2.16854
GO:0019724	BP	209	0	2.93874		GO:0015980	BP	316	0.00254344	2.16741
GO:0006959	BP	309	0	2.90943		GO:0006091	BP	489	0.0025745	2.16269
GO:0042742	BP	346	0	2.82915		GO:0033108	BP	94	0.00317329	2.14269
GO:0072599	BP	47	0	2.69992		GO:0019377	BP	16	0.00399586	2.11607
GO:0008037	BP	222	0	2.68585		GO:0051767	BP	20	0.00408006	2.11369
GO:0042113	BP	327	0	2.68438		GO:0022900	BP	165	0.00428525	2.1081
GO:0070972	BP	75	0	2.60189		GO:0022904	BP	111	0.00465462	2.09205
GO:0019814	CC	150	0	3.89777		GO:0072593	BP	226	0.00499602	2.086
GO:0042571	CC	70	0	3.6665		GO:0006734	BP	30	0.00594316	2.06464
GO:0101002	CC	184	0	3.25084		GO:0002082	BP	22	0.00594108	2.06402
GO:1904813	CC	124	0	3.21684		GO:0090322	BP	32	0.00594785	2.06318
GO:0031983	CC	327	0	2.9723		GO:0016052	BP	153	0.00776092	2.02196
GO:0000502	CC	59	0	2.90282		GO:0051791	BP	15	0.00860132	2.00632
GO:0140534	CC	125	0	2.83254		GO:0009055	MF	124	0.00262031	2.16067
GO:0042582	CC	157	0	2.79038
GO:1905369	CC	79	0	2.7891
GO:0035578	CC	91	0	2.77412
GO:0048770	CC	109	0	2.71842
GO:0070820	CC	163	0	2.7068
GO:0072562	CC	145	0	2.68986
GO:0005775	CC	174	0	2.59621
GO:1904724	CC	55	0	2.50525
GO:0034987	MF	73	0	3.72842
GO:0003823	MF	169	0	3.54976
GO:0016667	MF	58	0	2.80667
GO:0015036	MF	43	0	2.64024
