# Supplementary material for: Reconstructed Genome-Scale Metabolic Model Characterizes Adaptive Metabolic Flux Changes in Peripheral Blood Mononuclear Cells in Severe COVID-19 Patients
Source: Int J Mol Sci. 2022 Oct 17;23(20):12400. doi: 10.3390/ijms232012400 (PMC9604493; doi:10.3390/ijms232012400)
Supplement: Supplementary file 1 [file ijms-23-12400-s001.zip › Table S3.xlsx]

## Sheet: Up_regulated
Reactions with up-regulated differential fluxes between severe COVID-19 patients and healthy humans.
Reaction	Subsystem	Reaction_name	Reaction_formula_name	Differential_flux	Severe_group_flux	Healthy_group_flux	Reaction_direction	Gene	Symbol	Cellular_localization	Inhibitors
HMR_4421	Purine metabolism	dATP:pyruvate 2-O-phosphotransferase	PEP[c] + dADP[c] --> dATP[c] + pyruvate[c]	9.99038	10.2514	0.261011	Forward	ENSG00000143627	PKLR	Cytosol	/
								ENSG00000067225	PKM(PKM2)		/
HMR_6614	Pyrimidine metabolism	nucleoside-diphosphate kinase	dTTP[c] + dADP[c] <==> dTDP[c] + dATP[c]	8.80523	-9.3925	-0.587268	Reverse	ENSG00000103202	NME4	Cytosol	/
								ENSG00000239672	NME1		Decitabine (DNA methyltransferase inhibitor )
								ENSG00000143156	NME7		/
								ENSG00000011052	NME1-NME2		/
								ENSG00000103024	NME3		/
								ENSG00000172113	NME6		/
								ENSG00000243678	NME2		Decitabine (DNA methyltransferase inhibitor ); Lamivudine (Nucleoside analog reverse transcriptase inhibitor )
								ENSG00000112981	NME5		/
HMR_5473	Transport	alanine / glutamine antiport [cs~cs]	glutamine[s] + alanine[c] <==> glutamine[c] + alanine[s]	7.88902	-5.83769	2.05133	Reverse	ENSG00000168003	SLC3A2	Cytosol, Extracellular	/
								ENSG00000130876	SLC7A10		/
								ENSG00000103257	SLC7A5		/
HMR_7643	Transport	D-alanine / glutamine antiport [cs~cs]	D-alanine[c] + glutamine[s] <==> D-alanine[s] + glutamine[c]	7.80566	-5.68856	2.11709	Reverse	ENSG00000168003	SLC3A2	Cytosol, Extracellular	/
								ENSG00000130876	SLC7A10		/
HMR_4006	Pyrimidine metabolism	ATP:UDP phosphotransferase[c]	UTP[c] + ADP[c] <==> UDP[c] + ATP[c]	7.6773	5.44315	-2.23415	Forward	ENSG00000103202	NME4	Cytosol	/
								ENSG00000239672	NME1		Decitabine (DNA methyltransferase inhibitor )
								ENSG00000143156	NME7		/
								ENSG00000011052	NME1-NME2		/
								ENSG00000103024	NME3		/
								ENSG00000172113	NME6		/
								ENSG00000243678	NME2		Decitabine (DNA methyltransferase inhibitor ); Lamivudine (Nucleoside analog reverse transcriptase inhibitor )
								ENSG00000112981	NME5		/
HMR_7644	Transport	D-alanine / glycine antiport [cs~cs]	D-alanine[c] + glycine[s] <==> D-alanine[s] + glycine[c]	7.42307	7.37937	-0.0436998	Forward	ENSG00000168003	SLC3A2	Cytosol, Extracellular	/
								ENSG00000130876	SLC7A10		/
HMR_8734	Transport	D-serine / glycine antiport [cs~cs]	D-serine[c] + glycine[s] <==> D-serine[s] + glycine[c]	6.67946	-5.93333	0.746131	Reverse	ENSG00000168003	SLC3A2	Cytosol, Extracellular	/
								ENSG00000130876	SLC7A10		/
HMR_5458	Transport	alanine / glycine antiport [cs~cs]	alanine[c] + glycine[s] <==> alanine[s] + glycine[c]	5.6246	4.81854	-0.806059	Forward	ENSG00000168003	SLC3A2	Cytosol, Extracellular	/
								ENSG00000130876	SLC7A10		/
								ENSG00000103257	SLC7A5		/
HMR_8733	Transport	D-serine / glutamine antiport [cs~cs]	D-serine[c] + glutamine[s] <==> D-serine[s] + glutamine[c]	5.62215	6.83334	1.21119	Forward	ENSG00000168003	SLC3A2	Cytosol, Extracellular	/
								ENSG00000130876	SLC7A10		/
HMR_5497	Transport	glutamine / threonine antiport [cs~cs]	threonine[s] + glutamine[c] <==> threonine[c] + glutamine[s]	5.61038	-3.23644	2.37393	Reverse	ENSG00000168003	SLC3A2	Cytosol, Extracellular	/
								ENSG00000130876	SLC7A10		/
								ENSG00000103257	SLC7A5		/
HMR_6040	Transport	formate / retinoate antiport [cs~cs]	retinoate[s] + formate[c] <==> retinoate[c] + formate[s]	5.38921	3.54529	-1.84392	Forward	ENSG00000141526	SLC16A3(MCT4)	Cytosol, Extracellular	/
								ENSG00000108932	SLC16A6		/
								ENSG00000118596	SLC16A7		/
								ENSG00000168679	SLC16A4(MCT2)		AR-C155858
								ENSG00000170190	SLC16A5		/
								ENSG00000100156	SLC16A8(MCT3)		/
								ENSG00000155380	SLC16A1(MCT1)		AR-C155858
HMR_4379	Glycolysis / Gluconeogenesis	ATP:D-fructose-6-phosphate 1-phosphotransferase	fructose-6-phosphate[c] + ATP[c] --> fructose-1,6-bisphosphate[c] + ADP[c]	5.31444	5.37511	0.0606663	Forward	ENSG00000141959	PFKL	Cytosol	/
								ENSG00000152556	PFKM(PFK-1)		/
								ENSG00000067057	PFKP		/
HMR_1917	Transport	cholesterol transport	cholesterol[c] <==> cholesterol[l]	5.2546	8.52829	3.27369	Forward	ENSG00000141458	NPC1	Lysosome, Cytosol	/
								ENSG00000115677	HDLBP		/
HMR_7885	Nucleotide metabolism	ATP:CDP phosphotransferase[n]	CTP[n] + ADP[n] <==> CDP[n] + ATP[n]	5.14637	4.21729	-0.92908	Forward	ENSG00000239672	NME1	Nucleus	Decitabine (DNA methyltransferase inhibitor )
								ENSG00000011052	NME1-NME2		/
HMR_6627	Pyrimidine metabolism	pyruvate kinase	PEP[c] + dTDP[c] <==> dTTP[c] + pyruvate[c]	5.09009	-8.02761	-2.93752	Reverse	ENSG00000067225	PKM(PKM2)	Cytosol	/
								ENSG00000143627	PKLR		/
HMR_5492	Transport	cysteine / glutamine antiport [cs~cs]	cysteine[c] + glutamine[s] <==> cysteine[s] + glutamine[c]	4.91457	5.6045	0.689927	Forward	ENSG00000168003	SLC3A2	Cytosol, Extracellular	/
								ENSG00000130876	SLC7A10		/
								ENSG00000103257	SLC7A5		/
HMR_4373	Glycolysis / Gluconeogenesis	D-glyceraldehyde-3-phosphate:NAD+ oxidoreductase (phosphorylating)	1,3-bisphospho-D-glycerate[c] + NADH[c] + H+[c] <==> GAP[c] + NAD+[c] + Pi[c]	4.66479	-12.2895	-7.62466	Reverse	ENSG00000178596	GAPDHP29	Cytosol	/
								ENSG00000111640	GAPDH		/
								ENSG00000105679	GAPDHS		/
HMR_4365	Glycolysis / Gluconeogenesis	D-phosphoglycerate 2,3-phosphomutase	2-phospho-D-glycerate[c] <==> 3-phospho-D-glycerate[c]	4.65408	-12.2996	-7.64547	Reverse	ENSG00000171314	PGAM1	Cytosol	/
								ENSG00000226784	PGAM4		/
								ENSG00000164708	PGAM2		/
								ENSG00000172331	BPGM		/
HMR_5460	Transport	glycine / serine antiport [cs~cs]	serine[s] + glycine[c] <==> serine[c] + glycine[s]	4.61264	6.25767	1.64504	Forward	ENSG00000168003	SLC3A2	Cytosol, Extracellular	/
								ENSG00000103257	SLC7A5		/
								ENSG00000130876	SLC7A10		/
HMR_4375	Glycolysis / Gluconeogenesis	D-fructose-1,6-bisphosphate D-glyceraldehyde-3-phosphate-lyase (glycerone-phosphate-forming)	GAP[c] + DHAP[c] <==> fructose-1,6-bisphosphate[c]	4.60115	-8.25686	-3.65571	Reverse	ENSG00000149925	ALDOA	Cytosol	/
								ENSG00000136872	ALDOB		/
								ENSG00000109107	ALDOC		/
HMR_4363	Glycolysis / Gluconeogenesis	2-phospho-D-glycerate hydro-lyase (phosphoenolpyruvate-forming)	2-phospho-D-glycerate[c] <==> PEP[c] + H2O[c]	4.55692	12.3581	7.80119	Forward	ENSG00000111674	ENO2	Cytosol	/
								ENSG00000074800	ENO1		/
								ENSG00000108515	ENO3		/
HMR_8450	Nucleotide metabolism	cytidylate kinase (dCMP,dGTP),nuclear	dGDP[c] + dCDP[c] <==> dGTP[c] + dCMP[c]	4.07858	-1.57703	2.50154	Reverse	ENSG00000162368	CMPK1	Cytosol	Gemcitabine
HMR_4368	Glycolysis / Gluconeogenesis	ATP:3-phospho-D-glycerate 1-phosphotransferase	1,3-bisphospho-D-glycerate[c] + ADP [c] ⇔ 3-phospho-D-glycerate[c] + ATP [c]	4.00417	10.9957	6.99156	Forward	ENSG00000154305	MIA3	Cytosol	/
								ENSG00000102144	PGK1		/
								ENSG00000096006	CRISP3		/
								ENSG00000170950	PGK2		/
HMR_6041	Transport	(R)-3-hydroxybutanoate / formate antiport [cs~cs]	(R)-3-hydroxybutanoate[c] + formate[s] <==> (R)-3-hydroxybutanoate[s] + formate[c]	3.9872	2.22939	-1.75782	Forward	ENSG00000141526	SLC16A3(MCT4)	Cytosol, Extracellular	/
								ENSG00000108932	SLC16A6		/
								ENSG00000118596	SLC16A7		/
								ENSG00000168679	SLC16A4(MCT2)		AR-C155858
								ENSG00000170190	SLC16A5		/
								ENSG00000100156	SLC16A8(MCT3)		/
								ENSG00000155380	SLC16A1(MCT1)		AR-C155858
HMR_5516	Transport	leucine / methionine antiport [cs~cs]	leucine[c] + methionine[s] <==> leucine[s] + methionine[c]	3.97938	3.39253	-0.586846	Forward	ENSG00000168003	SLC3A2	Cytosol, Extracellular	/
								ENSG00000103257	SLC7A5		/
HMR_4570	Purine metabolism	ATP:dGDP phosphotransferase	dGTP[c] + ADP[c] <==> dGDP[c] + ATP[c]	3.92724	-0.0834733	3.84377	Reverse	ENSG00000103202	NME4	Cytosol	/
								ENSG00000239672	NME1		Decitabine (DNA methyltransferase inhibitor )
								ENSG00000143156	NME7		/
								ENSG00000011052	NME1-NME2		/
								ENSG00000103024	NME3		/
								ENSG00000172113	NME6		/
								ENSG00000243678	NME2		Decitabine (DNA methyltransferase inhibitor ); Lamivudine (Nucleoside analog reverse transcriptase inhibitor )
								ENSG00000112981	NME5		/
HMR_7891	Nucleotide metabolism	ATP:dCDP phosphotransferase[n]	dCTP[n] + ADP[n] <==> dCDP[n] + ATP[n]	3.76904	5.09955	1.33051	Forward	ENSG00000011052	NME1-NME2	Nucleus	/
								ENSG00000239672	NME1		Decitabine (DNA methyltransferase inhibitor )
HMR_6049	Transport	L-lactate / retinoate antiport [cs~cs]	L-lactate[c] + retinoate[s] <==> L-lactate[s] + retinoate[c]	3.65875	-1.61028	2.04847	Reverse	ENSG00000141526	SLC16A3(MCT4)	Cytosol, Extracellular	/
								ENSG00000108932	SLC16A6		/
								ENSG00000118596	SLC16A7		/
								ENSG00000168679	SLC16A4(MCT2)		AR-C155858
								ENSG00000170190	SLC16A5		/
								ENSG00000100156	SLC16A8(MCT3)		/
								ENSG00000155380	SLC16A1(MCT1)		AR-C155858
HMR_4635	Pyrimidine metabolism	ATP:dTDP phosphotransferase	dTTP[c] + ADP[c] <==> dTDP[c] + ATP[c]	3.56063	1.03816	-2.52247	Forward	ENSG00000103202	NME4	Cytosol	/
								ENSG00000239672	NME1		Decitabine (DNA methyltransferase inhibitor )
								ENSG00000143156	NME7		/
								ENSG00000011052	NME1-NME2		/
								ENSG00000103024	NME3		/
								ENSG00000172113	NME6		/
								ENSG00000243678	NME2		Decitabine (DNA methyltransferase inhibitor ); Lamivudine (Nucleoside analog reverse transcriptase inhibitor )
								ENSG00000112981	NME5		/
HMR_4448	Folate metabolism	5-methyltetrahydrofolate:NAD+ oxidoreductase	5,10-methylene-THF[c] + NADH[c] + H+[c] --> 5-methyl-THF[c] + NAD+[c]	3.56001	2.17945	-1.38057	Forward	ENSG00000133835	HSD17B4	Cytosol	/
								ENSG00000177000	MTHFR		Methotrexate (Folate antagonist,inhibits DFHR )
HMR_6616	Pyrimidine metabolism	nucleoside-diphosphate kinase[n]	dTTP[n] + dADP[n] <==> dTDP[n] + dATP[n]	3.48257	1.85895	-1.62362	Forward	ENSG00000103202	NME4	Cytosol	/
								ENSG00000239672	NME1		Decitabine (DNA methyltransferase inhibitor )
								ENSG00000143156	NME7		/
								ENSG00000011052	NME1-NME2		/
								ENSG00000103024	NME3		/
								ENSG00000172113	NME6		/
								ENSG00000243678	NME2		Decitabine (DNA methyltransferase inhibitor ); Lamivudine (Nucleoside analog reverse transcriptase inhibitor )
								ENSG00000112981	NME5		/
HMR_4291	Purine metabolism	ATP:IDP phosphotransferase[c]	ITP[c] + ADP[c] <==> IDP[c] + ATP[c]	3.44646	5.69762	2.25116	Forward	ENSG00000103202	NME4	Cytosol	/
								ENSG00000239672	NME1		Decitabine (DNA methyltransferase inhibitor )
								ENSG00000143156	NME7		/
								ENSG00000011052	NME1-NME2		/
								ENSG00000103024	NME3		/
								ENSG00000172113	NME6		/
								ENSG00000243678	NME2		Decitabine (DNA methyltransferase inhibitor ); Lamivudine (Nucleoside analog reverse transcriptase inhibitor )
								ENSG00000112981	NME5		/
HMR_8466	Nucleotide metabolism	cytidylate kinase (CMP,UTP)	2 CDP[n] <==> CTP[n] + CMP[n]	3.38202	1.6992	-1.68283	Forward	ENSG00000162368	CMPK1	Nucleus	Gemcitabine
HMR_6052	Transport	(R)-3-hydroxybutanoate / butyrate antiport [cs~cs]	butyrate[s] + (R)-3-hydroxybutanoate[c] <==> butyrate[c] + (R)-3-hydroxybutanoate[s]	3.29524	-2.24902	1.04622	Reverse	ENSG00000141526	SLC16A3(MCT4)	Cytosol, Extracellular	/
								ENSG00000108932	SLC16A6		/
								ENSG00000118596	SLC16A7		/
								ENSG00000168679	SLC16A4(MCT2)		AR-C155858
								ENSG00000170190	SLC16A5		/
								ENSG00000100156	SLC16A8(MCT3)		/
								ENSG00000155380	SLC16A1(MCT1)		AR-C155858
HMR_6003	Transport	acetoacetate / propanoate antiport [cs~cs]	propanoate[s] + acetoacetate[c] <==> propanoate[c] + acetoacetate[s]	3.24789	2.08054	-1.16735	Forward	ENSG00000141526	SLC16A3(MCT4)	Cytosol, Extracellular	/
								ENSG00000108932	SLC16A6		/
								ENSG00000118596	SLC16A7		/
								ENSG00000168679	SLC16A4(MCT2)		AR-C155858
								ENSG00000170190	SLC16A5		/
								ENSG00000100156	SLC16A8(MCT3)		/
								ENSG00000155380	SLC16A1(MCT1)		AR-C155858
HMR_6026	Transport	AKG / L-lactate antiport [cs~cs]	L-lactate[s] + AKG[c] <==> L-lactate[c] + AKG[s]	3.22066	-2.97483	0.245831	Reverse	ENSG00000141526	SLC16A3(MCT4)	Cytosol, Extracellular	/
								ENSG00000108932	SLC16A6		/
								ENSG00000118596	SLC16A7		/
								ENSG00000168679	SLC16A4(MCT2)		AR-C155858
								ENSG00000170190	SLC16A5		/
								ENSG00000100156	SLC16A8(MCT3)		/
								ENSG00000155380	SLC16A1(MCT1)		AR-C155858
HMR_5091	Transport	threonine uniport [s-c]	threonine[s] --> threonine[c]	3.19602	4.91235	1.71632	Forward	ENSG00000167703	SLC43A2	Cytosol, Extracellular	/
								ENSG00000130876	SLC7A10		/
								ENSG00000155465	SLC7A7		/
								ENSG00000103257	SLC7A5		/
								ENSG00000168003	SLC3A2		/
								ENSG00000092068	SLC7A8		/
								ENSG00000003989	SLC7A2		/
								ENSG00000123643	SLC36A1		Oxitriptan, Tryptophan
								ENSG00000165349	SLC7A3		Fusidic Acid
								ENSG00000149150	SLC43A1		/
								ENSG00000139514	SLC7A1		/
HMR_5073	Transport	methionine uniport [c-s]	methionine[c] --> methionine[s]	3.18144	4.75237	1.57093	Forward	ENSG00000167703	SLC43A2	Cytosol, Extracellular	/
								ENSG00000139514	SLC7A1		/
								ENSG00000155465	SLC7A7		/
								ENSG00000103257	SLC7A5		/
								ENSG00000168003	SLC3A2		/
								ENSG00000092068	SLC7A8
								ENSG00000003989	SLC7A2		/
								ENSG00000123643	SLC36A1		Oxitriptan, Tryptophan
								ENSG00000165349	SLC7A3		Fusidic Acid
								ENSG00000149150	SLC43A1		/
HMR_3869	Glutathione metabolism	glutathione:NAD+ oxidoreductase[m]	GSSG[m] + NADH[m] + H+[m] --> 2 GSH[m] + NAD+[m]	3.10968	-3.21388	-0.104209	Reverse	ENSG00000104687	GSR	Mitochondria	Carmustine
HMR_3870	Alanine, aspartate and glutamate metabolism	glutathione:NADP+ oxidoreductase	GSSG[m] + NADPH[m] + H+[m] --> 2 GSH[m] + NADP+[m]	3.10888	3.21309	0.104209	Forward	ENSG00000104687	GSR	Mitochondria	Carmustine
HMR_6036	Transport	(R)-3-hydroxybutanoate / acetate antiport [cs~cs]	(R)-3-hydroxybutanoate[c] + acetate[s] <==> (R)-3-hydroxybutanoate[s] + acetate[c]	3.09671	2.6141	-0.482607	Forward	ENSG00000141526	SLC16A3(MCT4)	Cytosol, Extracellular	/
								ENSG00000108932	SLC16A6		/
								ENSG00000118596	SLC16A7		/
								ENSG00000168679	SLC16A4(MCT2)		AR-C155858
								ENSG00000170190	SLC16A5		/
								ENSG00000100156	SLC16A8(MCT3)		/
								ENSG00000155380	SLC16A1(MCT1)		AR-C155858
HMR_6019	Transport	butyrate / pyruvate antiport [cs~cs]	butyrate[c] + pyruvate[s] <==> butyrate[s] + pyruvate[c]	3.07803	-2.31518	0.762855	Reverse	ENSG00000141526	SLC16A3(MCT4)	Cytosol, Extracellular	/
								ENSG00000108932	SLC16A6		/
								ENSG00000118596	SLC16A7		/
								ENSG00000168679	SLC16A4(MCT2)		AR-C155858
								ENSG00000170190	SLC16A5		/
								ENSG00000100156	SLC16A8(MCT3)		/
								ENSG00000155380	SLC16A1(MCT1)		AR-C155858
HMR_7884	Nucleotide metabolism	ATP:UDP phosphotransferase[n]	UTP[n] + ADP[n] <==> UDP[n] + ATP[n]	3.04836	-1.24608	1.80227	Reverse	ENSG00000011052	NME1-NME2	Nucleus	/
								ENSG00000239672	NME1		Decitabine (DNA methyltransferase inhibitor )
HMR_7887	Nucleotide metabolism	ATP:dTDP phosphotransferase[n]	dTTP[n] + ADP[n] <==> dTDP[n] + ATP[n]	3.02853	-1.9568	1.07173	Reverse	ENSG00000011052	NME1-NME2	Nucleus	/
								ENSG00000239672	NME1		Decitabine (DNA methyltransferase inhibitor )
HMR_6001	Transport	acetate / acetoacetate antiport [cs~cs]	acetoacetate[s] + acetate[c] <==> acetoacetate[c] + acetate[s]	3.02769	1.18669	-1.841	Forward	ENSG00000141526	SLC16A3(MCT4)	Cytosol, Extracellular	/
								ENSG00000108932	SLC16A6		/
								ENSG00000118596	SLC16A7		/
								ENSG00000168679	SLC16A4(MCT2)		AR-C155858
								ENSG00000170190	SLC16A5		/
								ENSG00000100156	SLC16A8(MCT3)		/
								ENSG00000155380	SLC16A1(MCT1)		AR-C155858
HMR_4408	Tricarboxylic acid cycle and glyoxylate/dicarboxylate metabolism	(S)-malate hydro-lyase (fumarate-forming)	fumarate[c] + H2O[c] <==> malate[c]	2.96445	-1.08345	1.881	Reverse	ENSG00000091483	FH	Cytosol	Ezetimibe (Cholesterol transport inhibitor )
HMR_8456	Nucleotide metabolism	cytidylate kinase (dCMP,CTP),nuclear	dCDP[c] + UDP[c] <==> dCMP[c] + UTP[c]	2.87504	2.11461	-0.760423	Forward	ENSG00000162368	CMPK1	Cytosol	Gemcitabine
HMR_6022	Transport	acetate / AKG antiport [cs~cs]	acetate[s] + AKG[c] <==> acetate[c] + AKG[s]	2.7226	1.47138	-1.25122	Forward	ENSG00000141526	SLC16A3(MCT4)	Cytosol, Extracellular	/
								ENSG00000108932	SLC16A6		/
								ENSG00000118596	SLC16A7		/
								ENSG00000168679	SLC16A4(MCT2)		AR-C155858
								ENSG00000170190	SLC16A5		/
								ENSG00000100156	SLC16A8(MCT3)		/
								ENSG00000155380	SLC16A1(MCT1)		AR-C155858
HMR_5088	Transport	asparagine uniport [s-c]	asparagine[s] --> asparagine[c]	2.61948	4.54257	1.92309	Forward	ENSG00000003989	SLC7A2	Cytosol, Extracellular	/
								ENSG00000165349	SLC7A3		Fusidic Acid
								ENSG00000123643	SLC36A1		Oxitriptan, Tryptophan
								ENSG00000149150	SLC43A1		/
								ENSG00000139514	SLC7A1		/
								ENSG00000167703	SLC43A2		/
								ENSG00000155465	SLC7A7		/
								ENSG00000103257	SLC7A5		/
								ENSG00000168003	SLC3A2		/
								ENSG00000092068	SLC7A8		/
HMR_5029	Transport reactions	glucose uniport [c-s]	glucose[c] <==> glucose[s]	2.55554	-6.99948	-4.44393	Reverse	ENSG00000160326	SLC2A6	Cytosol, Extracellular	/
								ENSG00000136856	SLC2A8		/
								ENSG00000117394	SLC2A1		Butabarbital
								ENSG00000146411	SLC2A12		/
								ENSG00000181856	SLC2A4		/
								ENSG00000109667	SLC2A9		Losartan, Probenecid
								ENSG00000133460	SLC2A11		/
								ENSG00000197496	SLC2A10		/
								ENSG00000059804	SLC2A3		/
								ENSG00000197241	SLC2A7		/
								ENSG00000173262	SLC2A14		/
								ENSG00000163581	SLC2A2		/
								ENSG00000140675	SLC5A2		Canagliflozin, Dapagliflozin, Empagliflozin,
HMR_6011	Transport reactions	2-hydroxybutyrate / L-lactate antiport [cs~cs]	2-hydroxybutyrate[c] + L-lactate[s] <==> 2-hydroxybutyrate[s] + L-lactate[c]	2.54582	-2.23985	0.305972	Reverse	ENSG00000141526	SLC16A3(MCT4)	Cytosol, Extracellular	/
								ENSG00000108932	SLC16A6		/
								ENSG00000118596	SLC16A7		/
								ENSG00000168679	SLC16A4(MCT2)		AR-C155858
								ENSG00000170190	SLC16A5		/
								ENSG00000100156	SLC16A8(MCT3)		/
								ENSG00000155380	SLC16A1(MCT1)		AR-C155858
HMR_4141	Tricarboxylic acid cycle and glyoxylate/dicarboxylate metabolism	(S)-malate:NAD+ oxidoreductase[m]	OAA[m] + NADH[m] + H+[m] <==> malate[m] + NAD+[m]	2.54068	-2.66843	-0.127752	Reverse	ENSG00000146701	MDH2	Mitochondria	/
HMR_6017	Transport reactions	propanoate / pyruvate antiport [cs~cs]	propanoate[c] + pyruvate[s] <==> propanoate[s] + pyruvate[c]	2.53939	-1.90678	0.63261	Reverse	ENSG00000141526	SLC16A3(MCT4)	Cytosol, Extracellular	/
								ENSG00000108932	SLC16A6		/
								ENSG00000118596	SLC16A7		/
								ENSG00000168679	SLC16A4(MCT2)		AR-C155858
								ENSG00000170190	SLC16A5		/
								ENSG00000100156	SLC16A8(MCT3)		/
								ENSG00000155380	SLC16A1(MCT1)		AR-C155858
HMR_6042	Transport reactions	L-lactate / propanoate antiport [cs~cs]	propanoate[s] + L-lactate[c] <==> propanoate[c] + L-lactate[s]	2.5234	3.79214	1.26874	Forward	ENSG00000141526	SLC16A3(MCT4)	Cytosol, Extracellular	/
								ENSG00000108932	SLC16A6		/
								ENSG00000118596	SLC16A7		/
								ENSG00000168679	SLC16A4(MCT2)		AR-C155858
								ENSG00000170190	SLC16A5		/
								ENSG00000100156	SLC16A8(MCT3)		/
								ENSG00000155380	SLC16A1(MCT1)		AR-C155858
HMR_4565	Pentose phosphate pathway	sedoheptulose-7-phosphate:D-glyceraldehyde-3-phosphate glyceronetransferase	sedoheptulose-7-phosphate[c] + GAP[c] <==> erythrose-4-phosphate[c] + fructose-6-phosphate[c]	2.50123	2.31061	-0.190618	Forward	ENSG00000177156	TALDO1	Cytosol	/
HMR_5487	Transport	glutamine / serine antiport [cs~cs]	glutamine[c] + serine[s] <==> glutamine[s] + serine[c]	2.44187	-5.39917	-2.95729	Reverse	ENSG00000168003	SLC3A2	Cytosol, Extracellular	/
								ENSG00000103257	SLC7A5		/
								ENSG00000130876	SLC7A10		/
HMR_4686	Tyrosine metabolism	Aldehyde:NADP+ oxidoreductase[c]	phenylacetate[c] + NADPH[c] + H+[c] <==> phenylacetaldehyde[c] + NADP+[c] + H2O[c]	2.4278	4.10468	1.67688	Forward	ENSG00000006534	ALDH3B1	Cytosol	/
								ENSG00000184254	ALDH1A3		/
								ENSG00000132746	ALDH3B2		Calcium carbimide
								ENSG00000108602	ALDH3A1		Cyclophosphamide(Nitrogen mustard alkylating agent and prodrug), Doxorubicin (Topo II inhibitor,immunosuppresive antineoplastic antibiotic ), Fluorouracil (RNA processing inhibitor and thymidylate synthase inhibitor)
HMR_4683	Tyrosine metabolism	Phenylacetaldehyde:NAD+ oxidoreductase[c]	phenylacetaldehyde[c] + NAD+[c] + H2O[c] --> phenylacetate[c] + NADH[c] + H+[c]	2.4278	4.10468	1.67688	Forward	ENSG00000006534	ALDH3B1	Cytosol	/
								ENSG00000184254	ALDH1A3		/
								ENSG00000132746	ALDH3B2		Calcium carbimide
								ENSG00000108602	ALDH3A1		Cyclophosphamide(Nitrogen mustard alkylating agent and prodrug), Doxorubicin (Topo II inhibitor,immunosuppresive antineoplastic antibiotic ), Fluorouracil (RNA processing inhibitor and thymidylate synthase inhibitor)
HMR_4486	Purine metabolism	ITP:D-glucose 6-phosphotransferase	ITP[c] + glucose[c] --> IDP[c] + glucose-6-phosphate[c]	2.40108	3.89002	1.48894	Forward	ENSG00000156510	HKDC1	Cytosol	/
								ENSG00000159399	HK2		/
								ENSG00000160883	HK3		/
								ENSG00000156515	HK1		/
HMR_6044	Transport	propanoate / retinoate antiport [cs~cs]	propanoate[c] + retinoate[s] <==> propanoate[s] + retinoate[c]	2.37756	2.57449	0.196935	Forward	ENSG00000141526	SLC16A3(MCT4)	Cytosol, Extracellular	/
								ENSG00000108932	SLC16A6		/
								ENSG00000118596	SLC16A7		/
								ENSG00000168679	SLC16A4(MCT2)		AR-C155858
								ENSG00000170190	SLC16A5		/
								ENSG00000100156	SLC16A8(MCT3)		/
								ENSG00000155380	SLC16A1(MCT1)		AR-C155858
HMR_4355	Glycolysis / Gluconeogenesis	sedoheptulose 1,7-bisphosphate D-glyceraldehyde-3-phosphate-lyase	erythrose-4-phosphate[c] + DHAP[c] --> sedoheptulose-1,7-bisphosphate[c]	2.33152	2.1437	-0.187816	Forward	ENSG00000149925	ALDOA	Cytosol	/
								ENSG00000108439	PNPO		/
								ENSG00000109107	ALDOC		/
								ENSG00000136872	ALDOB		/
HMR_7888	Nucleotide metabolism	ATP:dGDP phosphotransferase[n]	dGTP[n] + ADP[n] <==> dGDP[n] + ATP[n]	2.31017	-0.433457	1.87671	Reverse	ENSG00000239672	NME1	Nucleus	Decitabine (DNA methyltransferase inhibitor )
								ENSG00000011052	NME1-NME2		/
HMR_5581	Transport	citrulline / lysine antiport [cs~cs]	citrulline[c] + lysine[s] <==> citrulline[s] + lysine[c]	2.27269	-0.666722	1.60597	Reverse	ENSG00000103064	SLC7A6	Cytosol, Extracellular	/
								ENSG00000103257	SLC7A5		/
HMR_6015	Transport	acetate / pyruvate antiport [cs~cs]	acetate[c] + pyruvate[s] <==> acetate[s] + pyruvate[c]	2.26003	1.79003	-0.470002	Forward	ENSG00000141526	SLC16A3(MCT4)	Cytosol, Extracellular	/
								ENSG00000108932	SLC16A6		/
								ENSG00000118596	SLC16A7		/
								ENSG00000168679	SLC16A4(MCT2)		AR-C155858
								ENSG00000170190	SLC16A5		/
								ENSG00000100156	SLC16A8(MCT3)		/
								ENSG00000155380	SLC16A1(MCT1)		AR-C155858
HMR_4391	Glycolysis / Gluconeogenesis	D-glyceraldehyde-3-phosphate aldose-ketose-isomerase	DHAP[c] <==> GAP[c]	2.25856	6.00226	3.7437	Forward	ENSG00000230359	TPI1P2	Cytosol	/
								ENSG00000111669	TPI1		/
HMR_7812	Transport reactions	dADP / dUDP antiport [cm~cm]	dUDP[m] + dADP[c] <==> dUDP[c] + dADP[m]	2.25003	0.425185	-1.82484	Forward	ENSG00000125454	SLC25A19	Cytosol, Mitochondria	/
HMR_6054	Transport	(R)-3-hydroxybutanoate / 2-hydroxybutyrate antiport [cs~cs]	2-hydroxybutyrate[s] + (R)-3-hydroxybutanoate[c] <==> 2-hydroxybutyrate[c] + (R)-3-hydroxybutanoate[s]	2.24963	-1.86151	0.388124	Reverse	ENSG00000141526	SLC16A3(MCT4)	Cytosol, Extracellular	/
								ENSG00000108932	SLC16A6		/
								ENSG00000118596	SLC16A7		/
								ENSG00000168679	SLC16A4(MCT2)		AR-C155858
								ENSG00000170190	SLC16A5		/
								ENSG00000100156	SLC16A8(MCT3)		/
								ENSG00000155380	SLC16A1(MCT1)		AR-C155858
HMR_5448	Transport reactions	HCO3- / 2x Na+ symport [c=s]	HCO3-[c] + 2 Na+[c] --> HCO3-[s] + 2 Na+[s]	2.24678	4.84846	2.60168	Forward	ENSG00000080493	SLC4A4	Extracellular, Cytosol	/
								ENSG00000188687	SLC4A5		/
HMR_0713	Transport	AKG / isocitrate antiport [cp~cp]	isocitrate[p] + AKG[c] --> isocitrate[c] + AKG[p]	2.24496	3.45929	1.21433	Forward	ENSG00000100644	HIF1A	Cytosol, Peroxisome	Nitroglycerin, Axitinib (Kinase Inhibitors, Vascular endothelial growth factor (VEGF) and VEGF receptor (VEGFR) inhibitors ), Sorafenib (Raf kinases and tyrosine kinases inhibitor, RAF, VEGFR2, and PDGFR-beta inhibitors, Kinase Inhibitors, Vascular endothelial growth factor (VEGF) and VEGF receptor (VEGFR) inhibitors )
HMR_6016	Transport	formate / pyruvate antiport [cs~cs]	formate[c] + pyruvate[s] <==> formate[s] + pyruvate[c]	2.20646	-1.22469	0.981766	Reverse	ENSG00000141526	SLC16A3(MCT4)	Cytosol, Extracellular	/
								ENSG00000108932	SLC16A6		/
								ENSG00000118596	SLC16A7		/
								ENSG00000168679	SLC16A4(MCT2)		AR-C155858
								ENSG00000170190	SLC16A5		/
								ENSG00000100156	SLC16A8(MCT3)		/
								ENSG00000155380	SLC16A1(MCT1)		AR-C155858
HMR_6021	Transport	(R)-3-hydroxybutanoate / pyruvate antiport [cs~cs]	(R)-3-hydroxybutanoate[c] + pyruvate[s] <==> (R)-3-hydroxybutanoate[s] + pyruvate[c]	2.20263	1.49643	-0.706193	Forward	ENSG00000141526	SLC16A3(MCT4)	Cytosol, Extracellular	/
								ENSG00000108932	SLC16A6		/
								ENSG00000118596	SLC16A7		/
								ENSG00000168679	SLC16A4(MCT2)		AR-C155858
								ENSG00000170190	SLC16A5		/
								ENSG00000100156	SLC16A8(MCT3)		/
								ENSG00000155380	SLC16A1(MCT1)		AR-C155858
HMR_7820	Transport	dADP / dTDP antiport [cm~cm]	dTDP[m] + dADP[c] <==> dTDP[c] + dADP[m]	2.18871	-1.64863	0.540075	Reverse	ENSG00000125454	SLC25A19	Cytosol, Mitochondria	/
HMR_6007	Transport	2-hydroxybutyrate / pyruvate antiport [cs~cs]	2-hydroxybutyrate[c] + pyruvate[s] <==> 2-hydroxybutyrate[s] + pyruvate[c]	2.17562	2.41712	0.241499	Forward	ENSG00000141526	SLC16A3(MCT4)	Cytosol, Extracellular	/
								ENSG00000108932	SLC16A6		/
								ENSG00000118596	SLC16A7		/
								ENSG00000168679	SLC16A4(MCT2)		AR-C155858
								ENSG00000170190	SLC16A5		/
								ENSG00000100156	SLC16A8(MCT3)		/
								ENSG00000155380	SLC16A1(MCT1)		AR-C155858
HMR_4016	Purine metabolism	ATP:GDP phosphotransferase	GTP[c] + ADP[c] <==> GDP[c] + ATP[c]	2.14589	-8.14481	-5.99891	Reverse	ENSG00000103202	NME4	Cytosol	/
								ENSG00000239672	NME1		Decitabine (DNA methyltransferase inhibitor )
								ENSG00000143156	NME7		/
								ENSG00000011052	NME1-NME2		/
								ENSG00000103024	NME3		/
								ENSG00000172113	NME6		/
								ENSG00000243678	NME2		Decitabine (DNA methyltransferase inhibitor ); Lamivudine (Nucleoside analog reverse transcriptase inhibitor )
								ENSG00000112981	NME5		/
HMR_6911	Oxidative phosphorylation	electron-transferring-flavoprotein dehydrogenase	ubiquinone[m] + FADH2[m] <==> ubiquinol[m] + FAD[m]	2.14337	4.07304	1.92966	Forward	ENSG00000105379	ETFB	Mitochondria	/
								ENSG00000140374	ETFA		/
								ENSG00000143252	SDHC		/
								ENSG00000171503	ETFDH		/
HMR_6023	Transport	AKG / formate antiport [cs~cs]	formate[s] + AKG[c] <==> formate[c] + AKG[s]	2.14239	-1.1065	1.03589	Reverse	ENSG00000141526	SLC16A3(MCT4)	Cytosol, Extracellular	/
								ENSG00000108932	SLC16A6		/
								ENSG00000118596	SLC16A7		/
								ENSG00000168679	SLC16A4(MCT2)		AR-C155858
								ENSG00000170190	SLC16A5		/
								ENSG00000100156	SLC16A8(MCT3)		/
								ENSG00000155380	SLC16A1(MCT1)		AR-C155858
HMR_4388	Glycolysis / Gluconeogenesis	(S)-Lactate:NAD+ oxidoreductase[c]	pyruvate[c] + NADH[c] + H+[c] <==> L-lactate[c] + NAD+[c]	2.07541	12.0481	9.97267	Forward	ENSG00000166796	LDHC (LDH3 )	Cytosol	Stiripentol
								ENSG00000171989	LDHAL6B (LDH5)		/
								ENSG00000166800	LDHAL6A (LDH5)		/
								ENSG00000111716	LDHB		Stiripentol
								ENSG00000151116	UEVLD		/
HMR_4147	Tricarboxylic acid cycle and glyoxylate/dicarboxylate metabolism	Succinate:CoA ligase (GDP-forming)	succinate[m] + GTP[m] + CoA[m] <==> succinyl-CoA[m] + GDP[m] + Pi[m]	2.05464	0.730239	-1.3244	Forward	ENSG00000163541	SUCLG1	Mitochondria	/
								ENSG00000172340	SUCLG2		/
								ENSG00000136143	SUCLA2		/
HMR_6276	Transport	cis-aconitate / citrate antiport [cm~cm]	cis-aconitate[c] + citrate[m] <==> cis-aconitate[m] + citrate[c]	2.04058	-1.44621	0.594369	Reverse	ENSG00000100075	SLC25A1(CIC)	Cytosol, Extracellular	CTPI-2
HMR_4568	Pentose phosphate pathway	6-phosphofructokinase	sedoheptulose-1,7-bisphosphate[c] + UDP[c] <==> sedoheptulose-7-phosphate[c] + UTP[c]	2.02841	3.16602	1.13761	Forward	ENSG00000141959	PFKL	Cytosol	/
								ENSG00000152556	PFKM(PFK-1)		/
								ENSG00000067057	PFKP		/
HMR_6047	Transport	(R)-3-hydroxybutanoate / acetoacetate antiport [cs~cs]	(R)-3-hydroxybutanoate[c] + acetoacetate[s] <==> (R)-3-hydroxybutanoate[s] + acetoacetate[c]	2.01075	-1.4813	0.529455	Reverse	ENSG00000141526	SLC16A3(MCT4)	Cytosol, Extracellular	/
								ENSG00000108932	SLC16A6		/
								ENSG00000118596	SLC16A7		/
								ENSG00000168679	SLC16A4(MCT2)		AR-C155858
								ENSG00000170190	SLC16A5		/
								ENSG00000100156	SLC16A8(MCT3)		/
								ENSG00000155380	SLC16A1(MCT1)		AR-C155858
HMR_8472	Nucleotide metabolism	UMP/CMP kinase	CDP[n] + dCDP[n] <==> dCTP[n] + CMP[n]	1.97775	0.61471	-1.36304	Forward	ENSG00000162368	CMPK1	Nucleus	Gemcitabine
HMR_5578	Transport	arginine / lysine antiport [cs~cs]	arginine[c] + lysine[s] <==> arginine[s] + lysine[c]	1.84523	-0.242201	1.60303	Reverse	ENSG00000103064	SLC7A6	Cytosol, Extracellular	/
								ENSG00000168003	SLC3A2		/
HMR_6046	Transport	acetoacetate / butyrate antiport [cs~cs]	butyrate[s] + acetoacetate[c] <==> butyrate[c] + acetoacetate[s]	1.8365	-1.88223	-0.0457291	Reverse	ENSG00000141526	SLC16A3(MCT4)	Cytosol, Extracellular	/
								ENSG00000108932	SLC16A6		/
								ENSG00000118596	SLC16A7		/
								ENSG00000168679	SLC16A4(MCT2)		AR-C155858
								ENSG00000170190	SLC16A5		/
								ENSG00000100156	SLC16A8(MCT3)		/
								ENSG00000155380	SLC16A1(MCT1)		AR-C155858
HMR_4843	Transport reactions	GDP / GTP antiport [cm~cm]	GTP[m] + GDP[c] <==> GTP[c] + GDP[m]	1.83542	-0.638848	1.19657	Reverse	ENSG00000006534	ALDH3B1	Cytosol	/
								ENSG00000184254	ALDH1A3		/
								ENSG00000132746	ALDH3B2		Calcium carbimide
								ENSG00000108602	ALDH3A1		Cyclophosphamide(Nitrogen mustard alkylating agent and prodrug), Doxorubicin (Topo II inhibitor,immunosuppresive antineoplastic antibiotic ), Fluorouracil (RNA processing inhibitor and thymidylate synthase inhibitor)
HMR_6043	Transport reactions	butyrate / propanoate antiport [cs~cs]	butyrate[c] + propanoate[s] <==> butyrate[s] + propanoate[c]	1.82747	-1.85447	-0.027	Reverse	ENSG00000141526	SLC16A3(MCT4)	Cytosol, Extracellular	/
								ENSG00000108932	SLC16A6		/
								ENSG00000118596	SLC16A7		/
								ENSG00000168679	SLC16A4(MCT2)		AR-C155858
								ENSG00000170190	SLC16A5		/
								ENSG00000100156	SLC16A8(MCT3)		/
								ENSG00000155380	SLC16A1(MCT1)		AR-C155858
HMR_4971	Transport reactions	citrate / PEP antiport [cm~cm]	PEP[c] + citrate[m] <==> PEP[m] + citrate[c]	1.82629	1.324	-0.502293	Forward	ENSG00000100075	SLC25A1(CIC)	Mitochondria, Cytosol	CTPI-2
HMR_6024	Transport reactions	AKG / propanoate antiport [cs~cs]	propanoate[s] + AKG[c] <==> propanoate[c] + AKG[s]	1.79467	-0.350018	1.44465	Reverse	ENSG00000141526	SLC16A3(MCT4)	Cytosol, Extracellular	/
								ENSG00000108932	SLC16A6		/
								ENSG00000118596	SLC16A7		/
								ENSG00000168679	SLC16A4(MCT2)		AR-C155858
								ENSG00000170190	SLC16A5		/
								ENSG00000100156	SLC16A8(MCT3)		/
								ENSG00000155380	SLC16A1(MCT1)		AR-C155858
HMR_6030	Transport reactions	2-hydroxybutyrate / AKG antiport [cs~cs]	2-hydroxybutyrate[c] + AKG[s] <==> 2-hydroxybutyrate[s] + AKG[c]	1.77207	-1.89451	-0.122443	Reverse	ENSG00000141526	SLC16A3(MCT4)	Cytosol, Extracellular	/
								ENSG00000108932	SLC16A6		/
								ENSG00000118596	SLC16A7		/
								ENSG00000168679	SLC16A4(MCT2)		AR-C155858
								ENSG00000170190	SLC16A5		/
								ENSG00000100156	SLC16A8(MCT3)		/
								ENSG00000155380	SLC16A1(MCT1)		AR-C155858
HMR_8463	Nucleotide metabolism	cytidylate kinase (CMP),nuclear	CDP[c] + dCDP[c] <==> dCMP[c] + CTP[c]	1.76761	0.4214	-1.34621	Forward	ENSG00000162368	CMPK1	Cytosol	Gemcitabine
HMR_8457	Nucleotide metabolism	cytidylate kinase (CMP),mitochondrial	dCDP[n] + UDP[n] <==> dCMP[n] + UTP[n]	1.75162	-1.58218	0.169443	Reverse	ENSG00000162368	CMPK1	Nucleus	Gemcitabine
HMR_8471	Nucleotide metabolism	cytidylate kinase (CMP,dCTP),nuclear	CDP[c] + dCDP[c] <==> dCTP[c] + CMP[c]	1.74706	1.04498	-0.702085	Forward	ENSG00000162368	CMPK1	Cytosol	Gemcitabine
HMR_4024	Nucleotide metabolism	ATP:CMP phosphotransferase	CDP[c] + ADP[c] <==> CMP[c] + ATP[c]	1.7461	1.81228	0.0661791	Forward	ENSG00000134326	CMPK2	Cytosol	/
								ENSG00000162368	CMPK1		Gemcitabine
HMR_4456	Tricarboxylic acid cycle and glyoxylate/dicarboxylate metabolism	citrate hydroxymutase[m]	citrate[m] --> isocitrate[m]	1.73636	-0.854721	0.881637	Reverse	ENSG00000100412	ACO2	Mitochondria	/
HMR_4852	Transport reactions	AKG / malate antiport [cm~cm]	malate[m] + AKG[c] <==> malate[c] + AKG[m]	1.72928	-0.839612	0.889663	Reverse	ENSG00000108528	SLC25A11	Mitochondria, Cytosol	/
HMR_3829	Alanine aspartate and glutamate metabolism	L-Aspartate:2-oxoglutarate aminotransferase	aspartate[c] + AKG[c] <==> OAA[c] + glutamate[c]	1.72414	0.303778	-1.42036	Reverse	ENSG00000125166	GOT2	Cytosol	/
								ENSG00000120053	GOT1L1		Adapalene
								ENSG00000169154	GOT1		/
HMR_5085	Transport reactions	leucine uniport [c-s]	leucine[c] <==> leucine[s]	1.71176	0.603345	-1.10842	Forward	ENSG00000149150	SLC43A1	Cytosol, Extracellular	/
								ENSG00000155465	SLC7A7		/
								ENSG00000139514	SLC7A1		/
								ENSG00000167703	SLC43A2		/
								ENSG00000103257	SLC7A5		/
								ENSG00000168003	SLC3A2		/
								ENSG00000092068	SLC7A8		/
								ENSG00000123643	SLC36A1		Oxitriptan, Tryptophan
								ENSG00000165349	SLC7A3		Fusidic Acid
								ENSG00000003989	SLC7A2		/
HMR_5074	Transport reactions	tyrosine uniport [c-s]	tyrosine[c] <==> tyrosine[s]	1.70463	-1.62723	0.0774026	Reverse	ENSG00000149150	SLC43A1	Cytosol, Extracellular	/
								ENSG00000155465	SLC7A7		/
								ENSG00000139514	SLC7A1		/
								ENSG00000167703	SLC43A2		/
								ENSG00000103257	SLC7A5		/
								ENSG00000112394	SLC16A10		Droxidopa, Levodopa, Aspartic acid, Cysteine, Glutamic acid
								ENSG00000168003	SLC3A2		/
								ENSG00000092068	SLC7A8		/
								ENSG00000123643	SLC36A1		Oxitriptan, Tryptophan
								ENSG00000165349	SLC7A3		Fusidic Acid
								ENSG00000003989	SLC7A2		/
HMR_8467	Nucleotide metabolism	cytidylate kinase (CMP,UTP),nuclear	CDP[c] + UDP[c] <==> UTP[c] + CMP[c]	1.69814	0.693829	-1.00431	Forward	ENSG00000162368	CMPK1	Cytosol	Gemcitabine
HMR_6027	Transport	AKG / butyrate antiport [cs~cs]	butyrate[s] + AKG[c] <==> butyrate[c] + AKG[s]	1.67305	0.281456	-1.39159	Reverse	ENSG00000141526	SLC16A3(MCT4)	Cytosol, Extracellular	/
								ENSG00000108932	SLC16A6		/
								ENSG00000118596	SLC16A7		/
								ENSG00000168679	SLC16A4(MCT2)		AR-C155858
								ENSG00000170190	SLC16A5		/
								ENSG00000100156	SLC16A8(MCT3)		/
								ENSG00000155380	SLC16A1(MCT1)		AR-C155858
HMR_8460	Nucleotide metabolism	cytidylate kinase (dCMP)(GTP)	CDP[n] + dCDP[n] <==> dCMP[n] + CTP[n]	1.64436	0.624605	-1.01976	Forward	ENSG00000162368	CMPK1	Nucleus	Gemcitabine
HMR_8462	Nucleotide metabolism	cytidylate kinase (dCMP)	dCDP[n] + GDP[n] <==> dCMP[n] + GTP[n]	1.61681	0.617425	-0.999383	Forward	ENSG00000162368	CMPK1	Nucleus	Gemcitabine
HMR_7867	Nucleotide metabolism	UMP kinase (GTP)	GDP[c] + UDP[c] <==> GTP[c] + UMP[c]	1.6037	0.857394	-0.746301	Forward	ENSG00000162368	CMPK1	Cytosol	Gemcitabine
HMR_3916	Transport	5-methyl-THF uniport [c-s]	5-methyl-THF[c] <==> 5-methyl-THF[s]	1.59409	1.74237	0.148276	Forward	ENSG00000110203	FOLR3	Cytosol, Extracellular	Pemetrexed (TS, DHFR,GARFT and AICARFT inhibitor, DHFR and Thymidylate synthase inhibitor, Anti-Folates), Vintafolide (Folate-targeted tubulin inhibitor )
								ENSG00000110195	FOLR1		Methotrexate (Folate antagonist,inhibits DFHR ), Vintafolide (Folate-targeted tubulin inhibitor )
HMR_7683	Transport	5-methyl-THF / hydroxide antiport [cs~cs]	5-methyl-THF[c] + hydroxide[s] <==> 5-methyl-THF[s] + hydroxide[c]	1.59409	-1.74237	-0.148276	Reverse	ENSG00000173638	SLC19A1	Cytosol, Extracellular	Methotrexate (Folate antagonist,inhibits DFHR ), Cisplatin (Inhibits DNA synthesis,chemotherapy drug, Platinum, Potent pro-apoptotic anticancer agent; activates caspase-3 ), Pralatrexate (Antifolate,a folate analog, RFC-1 targeted DHFR inhibitor )
HMR_4926	Transport	pyruvate/ H+ symport [c=m]	pyruvate[c] + H+[c] --> pyruvate[m] + H+[m]	1.59199	2.20698	0.614999	Forward	ENSG00000060762	MPC1	Mitochondria, Cytosol	/
								ENSG00000238205	MPC1L		/
								ENSG00000143158	MPC2		UK 5099 (MCTs and MPC inhibitor, MCT inhibitor; also inhibits of pyruvate transport )
HMR_8530	Tyrosine metabolism	formaldehyde transport via diffusion (mitochondrial)	formaldehyde[c] + GSH[c] + NAD+[c] <==> formylglutathione[c] + NADH[c] + H+[c]	1.58336	-2.69331	-1.10995	Reverse	ENSG00000197894	ADH5	Cytosol	/
HMR_5089	Transport	valine uniport [c-s]	valine[c] <==> valine[s]	1.57278	-1.58749	-0.0147104	Reverse	ENSG00000149150	SLC43A1	Cytosol, Extracellular	/
								ENSG00000155465	SLC7A7		/
								ENSG00000139514	SLC7A1		/
								ENSG00000167703	SLC43A2		/
								ENSG00000103257	SLC7A5		/
								ENSG00000168003	SLC3A2		/
								ENSG00000092068	SLC7A8		/
								ENSG00000123643	SLC36A1		Oxitriptan, Tryptophan
								ENSG00000165349	SLC7A3		Fusidic Acid
								ENSG00000003989	SLC7A2		/
HMR_3935	Tyrosine metabolism	S-(hydroxymethyl)glutathione synthase	formaldehyde[c] + GSH[c] <==> hydroxymethylglutathione[c]	1.571	2.69988	1.12888	Forward	ENSG00000117305	HMGCL	Cytosol	/
HMR_3933	Glutathione metabolism	S-(hydroxymethyl)glutathione dehydrogenase	formylglutathione[c] + NADH[c] + H+[c] <==> hydroxymethylglutathione[c] + NAD+[c]	1.571	-2.69988	-1.12888	Reverse	ENSG00000197894	ADH5	Cytosol	/
								ENSG00000172955	ADH6		/
HMR_4854	Transport	fumarate / succinate antiport [cm~cm]	fumarate[c] + succinate[m] <==> fumarate[m] + succinate[c]	1.56777	0.857538	-0.710237	Forward	ENSG00000169710	FASN	Mitochondria, Cytosol	Orlistat
HMR_3820	Arginine and proline metabolism	Transferred to 1.2.1.88	1-pyrroline-5-carboxylate[m] + H2O[m] <==> L-glutamate 5-semialdehyde[m]	1.55207	0.941548	-0.610521	Forward	ENSG00000159423	ALDH4A1	Mitochondria	/
HMR_6298	Transport	cis-aconitate / PEP antiport [cm~cm]	cis-aconitate[m] + PEP[c] <==> cis-aconitate[c] + PEP[m]	1.54834	-1.50038	0.0479563	Reverse	ENSG00000100075	SLC25A1(CIC)	Mitochondria, Cytosol	CTPI-2
HMR_7684	Transport	folate / hydroxide antiport [cs~cs]	folate[c] + hydroxide[s] <==> folate[s] + hydroxide[c]	1.54147	1.82429	0.282821	Forward	ENSG00000173638	SLC19A1	Cytosol, Extracellular	Methotrexate (Folate antagonist,inhibits DFHR ), Cisplatin (Inhibits DNA synthesis,chemotherapy drug, Platinum, Potent pro-apoptotic anticancer agent; activates caspase-3 ), Pralatrexate (Antifolate,a folate analog, RFC-1 targeted DHFR inhibitor )
HMR_7814	Transport	dCDP / dUDP antiport [cm~cm]	dUDP[m] + dCDP[c] <==> dUDP[c] + dCDP[m]	1.53839	-1.55876	-0.0203703	Reverse	ENSG00000125454	SLC25A19	Mitochondria, Cytosol	/
HMR_5515	Transport	cysteine / methionine antiport [cs~cs]	methionine[s] + cysteine[c] <==> methionine[c] + cysteine[s]	1.53537	-1.03144	0.503929	Reverse	ENSG00000103257	SLC7A5	Cytosol, Extracellular	/
HMR_2088	Steroid metabolism	myeloperoxidase	17beta-estradiol-3,4-semiquinone[c] + 2 H2O[c] <==> 4-hydroxy-17beta-estradiol[c] + H2O2[c]	1.5348	-2.52385	-0.989054	Reverse	ENSG00000005381	MPO	Cytosol	Propylthiouracil, Aminosalicylic Acid, Calcipotriol (Vitamin D3 analog,regulates cell differentiation and proliferation ), Cefaclor, Cefdinir
								ENSG00000117592	PRDX6		/
								ENSG00000121053	EPX		Melatonin(Melatonin receptors MT inhibitor, Endogenous hormone; agonist at MT1 and MT2 )
								ENSG00000115705	TPO		Propylthiouracil, Carbimazole, Methimazole (ICAM-1 inhibitor )
HMR_2089	Steroid metabolism	myeloperoxidase[l]	17beta-estradiol-3,4-semiquinone[l] + 2 H2O[l] --> 4-hydroxy-17beta-estradiol[l] + H2O2[l]	1.5348	2.52385	0.989054	Forward	ENSG00000005381	MPO	Lysosome	Propylthiouracil, Aminosalicylic Acid, Calcipotriol (Vitamin D3 analog,regulates cell differentiation and proliferation ), Cefaclor, Cefdinir
								ENSG00000117592	PRDX6		/
								ENSG00000121053	EPX		Melatonin(Melatonin receptors MT inhibitor, Endogenous hormone; agonist at MT1 and MT2 )
								ENSG00000115705	TPO		Propylthiouracil, Carbimazole, Methimazole (ICAM-1 inhibitor )
HMR_8566	Tryptophan metabolism	Melatonin:NADP oxidoreductase	melatonin[c] + NADPH[c] + O2[c] + H+[c] --> 6-hydroxymelatonin[c] + NADP+[c] + H2O[c]	1.52997	1.56308	0.0331097	Forward	ENSG00000140505	CYP1A2	Cytosol	Caffeine, Carbamazepine (Inhibitor of neuronal voltage-gated Na+ channels; anticonvulsant ), Fluvoxamine, Ketoconazole (Inhibitor of cyclosporine oxidase and testosterone 6 beta-hydroxylase, Cytochrome P450c17 inhibitor )
								ENSG00000140465	CYP1A1		Caffeine
								ENSG00000165841	CYP2C19		Omeprazole (H+,K+-ATPase inhibitor ), Citalopram, Esomeprazole (Proton pump inhibitor ), Fluvoxamine, Imipramine
								ENSG00000138061	CYP1B1		Paclitaxel (Tubulin and Bcl2 inhibitor, Taxanes ), Doxorubicin (Topo II inhibitor,immunosuppresive antineoplastic antibiotic )
HMR_4548	Serotonin and melatonin biosynthesis	substrate,reduced-flaboprotein:oxygen oxidoreductase (RH-hydroxylating or -epoxidizing)	6-hydroxymelatonin[c] + H+[c] <==> melatonin[c] + hydroxide[c]	1.52997	1.56308	0.0331097	Forward	ENSG00000140465	CYP1A1	Cytosol	Caffeine
								ENSG00000138061	CYP1B1		Paclitaxel (Tubulin and Bcl2 inhibitor, Taxanes ), Doxorubicin (Topo II inhibitor,immunosuppresive antineoplastic antibiotic )
								ENSG00000140505	CYP1A2		Caffeine, Carbamazepine (Inhibitor of neuronal voltage-gated Na+ channels; anticonvulsant ), Fluvoxamine, Ketoconazole (Inhibitor of cyclosporine oxidase and testosterone 6 beta-hydroxylase, Cytochrome P450c17 inhibitor )
HMR_6045	Transport	(R)-3-hydroxybutanoate / propanoate antiport [cs~cs]	(R)-3-hydroxybutanoate[c] + propanoate[s] <==> (R)-3-hydroxybutanoate[s] + propanoate[c]	1.5258	-1.57107	-0.0452753	Reverse	ENSG00000141526	SLC16A3(MCT4)	Cytosol, Extracellular	/
								ENSG00000108932	SLC16A6		/
								ENSG00000118596	SLC16A7		/
								ENSG00000168679	SLC16A4(MCT2)		AR-C155858
								ENSG00000170190	SLC16A5		/
								ENSG00000100156	SLC16A8(MCT3)		/
								ENSG00000155380	SLC16A1(MCT1)		AR-C155858
HMR_6630	Retinol metabolism	retinol: NADP+ oxidoreductase	retinol[c] + NADP+[c] --> retinal[c] + NADPH[c] + H+[c]	1.52234	1.58053	0.0581857	Forward	ENSG00000139988	RDH12	Cytosol	/
								ENSG00000073737	DHRS9		/
								ENSG00000162496	DHRS3		/
								ENSG00000080511	RDH8		/
								ENSG00000072042	RDH11		/
								ENSG00000121039	RDH10		/
HMR_5077	Transport	alanine uniport [s-c]	alanine[s] --> alanine[c]	1.52073	2.83149	1.31076	Forward	ENSG00000149150	SLC43A1	Cytosol, Extracellular	/
								ENSG00000139514	SLC7A1		/
								ENSG00000155465	SLC7A7		/
								ENSG00000130876	SLC7A10		/
								ENSG00000167703	SLC43A2		/
								ENSG00000103257	SLC7A5		/
								ENSG00000168003	SLC3A2		/
								ENSG00000092068	SLC7A8		/
								ENSG00000123643	SLC36A1		Oxitriptan, Tryptophan
								ENSG00000165349	SLC7A3		Fusidic Acid
								ENSG00000003989	SLC7A2		/
HMR_7822	Transport	dCDP / dTDP antiport [cm~cm]	dTDP[m] + dCDP[c] <==> dTDP[c] + dCDP[m]	1.51672	0.150829	-1.36589	Forward	ENSG00000125454	SLC25A19	Cytosol, Mitochondria	/
HMR_5956	Transport	alanine / histidine antiport [cs~cs]	histidine[s] + alanine[c] --> histidine[c] + alanine[s]	1.51067	1.53192	0.0212517	Forward	ENSG00000103064	SLC7A6	Cytosol, Extracellular	/
								ENSG00000021488	SLC7A9		/
HMR_6615	Pyrimidine metabolism	nucleoside-diphosphate kinase[m]	dTTP[m] + dADP[m] <==> dTDP[m] + dATP[m]	1.50931	-0.165305	1.344	Reverse	ENSG00000103202	NME4	Cytosol	/
								ENSG00000239672	NME1		Decitabine (DNA methyltransferase inhibitor )
								ENSG00000143156	NME7		/
								ENSG00000011052	NME1-NME2		/
								ENSG00000103024	NME3		/
								ENSG00000172113	NME6		/
								ENSG00000243678	NME2		Decitabine (DNA methyltransferase inhibitor ); Lamivudine (Nucleoside analog reverse transcriptase inhibitor )
								ENSG00000112981	NME5		/
HMR_6328	Transport	ADP / ATP antiport [cm~cm]	ADP[c] + ATP[m] <==> ADP[m] + ATP[c]	1.50931	12.0481	10.5388	Forward	ENSG00000151729	SLC25A4	Cytosol, Mitochondria	Clodronate, Etidronic acid
								ENSG00000169100	SLC25A6
								ENSG00000005022	SLC25A5
HMR_3967	Nucleotide metabolism	cytidylate kinase (CMP)(GTP)	CDP[c] + GDP[c] <==> GTP[c] + CMP[c]	1.50295	-0.73599	0.766962	Reverse	ENSG00000162368	CMPK1	Cytosol	Gemcitabine
HMR_5518	Transport	asparagine / methionine antiport [cs~cs]	asparagine[c] + methionine[s] <==> asparagine[s] + methionine[c]	1.49532	1.35483	-0.140488	Forward	ENSG00000103257	SLC7A5	Cytosol, Extracellular	/
HMR_3944	Galactose metabolism	UTP:alpha-D-glucose-1-phosphate uridylyltransferase	glucose-1-phosphate[c] + UTP[c] --> UDP-glucose[c] + PPi[c]	1.49286	2.73673	1.24387	Forward	ENSG00000169764	UGP2	Cytosol	/
HMR_5505	Transport	leucine / serine antiport [cs~cs]	leucine[c] + serine[s] <==> leucine[s] + serine[c]	1.49111	-1.38096	0.110148	Reverse	ENSG00000103257	SLC7A5	Cytosol, Extracellular	/
HMR_7871	Nucleotide metabolism	UMP kinase (dCTP)	dCDP[c] + UDP[c] <==> dCTP[c] + UMP[c]	1.48192	1.57192	0.0899997	Forward	ENSG00000162368	CMPK1	Cytosol	Gemcitabine
HMR_5452	Transport	taurine / Na+ symport [c=p]	taurine[c] + Na+[c] <==> taurine[p] + Na+[p]	1.45887	2.1118	0.652934	Forward	ENSG00000131389	SLC6A6	Peroxisome, Cytosol	/
HMR_4381	Glycolysis / Gluconeogenesis	D-glucose-6-phosphate aldose-ketose-isomerase	fructose-6-phosphate[c] <==> glucose-6-phosphate[c]	1.45726	-3.10702	-1.64976	Reverse	ENSG00000105220	GPI	Cytosol	/
HMR_5994	Transport	citrate / Na+ symport [s=c]	citrate[s] + Na+[s] --> citrate[c] + Na+[c]	1.45046	-2.89748	-1.44703	Reverse	ENSG00000141485	SLC13A5	Cytosol, Extracellular	/
								ENSG00000100075	SLC25A1(CIC)		CTPI-2
								ENSG00000007216	SLC13A2		/
HMR_8449	Nucleotide metabolism	cytidylate kinase (dCMP,dGTP)	dGDP[n] + CDP[n] <==> dGTP[n] + CMP[n]	1.42846	-0.438241	0.990221	Reverse	ENSG00000162368	CMPK1	Nucleus	Gemcitabine
HMR_5528	Transport	asparagine / tryptophan antiport [cs~cs]	tryptophan[s] + asparagine[c] <==> tryptophan[c] + asparagine[s]	1.40387	1.3148	-0.0890763	Forward	ENSG00000165029	ABCA1	Cytosol, Extracellular	Probucol, Glyburide (Kir6 (KATP) channel blocker )
								ENSG00000103257	SLC7A5		/
HMR_8767	Galactose metabolism	UTP:alpha-D-galactose-1-phosphate uridylyltransferase	alpha-D-galactose-1-phosphate[c] + UTP[c] --> UDP-galactose[c] + PPi[c]	1.39002	2.0533	0.663279	Forward	ENSG00000213930	GALT	Cytosol	/
HMR_4018	Purine metabolism	ATP:GDP phosphotransferase[m]	GTP[m] + ADP[m] <==> GDP[m] + ATP[m]	1.38678	-0.495023	0.891754	Reverse	ENSG00000103202	NME4	Cytosol	/
								ENSG00000239672	NME1		Decitabine (DNA methyltransferase inhibitor )
								ENSG00000143156	NME7		/
								ENSG00000011052	NME1-NME2		/
								ENSG00000103024	NME3		/
								ENSG00000172113	NME6		/
								ENSG00000243678	NME2		Decitabine (DNA methyltransferase inhibitor ); Lamivudine (Nucleoside analog reverse transcriptase inhibitor )
								ENSG00000112981	NME5		/
HMR_4131	Galactose metabolism	UDP-glucose:alpha-D-galactose-1-phosphate uridylyltransferase	glucose-1-phosphate[c] + UDP-galactose[c] <==> alpha-D-galactose-1-phosphate[c] + UDP-glucose[c]	1.3866	-2.07399	-0.687393	Reverse	ENSG00000213930	GALT	Cytosol	/
HMR_3802	Alanine, aspartate and glutamate metabolism	L-glutamate:NAD+ oxidoreductase (deaminating)	AKG[m] + NH3[m] + NADH[m] + H+[m] <==> glutamate[m] + NAD+[m] + H2O[m]	1.38062	-2.0453	-0.664684	Reverse	ENSG00000148672	GLUD1	Mitochondria	Hexachlorophene, Aluminum chloride (inactivator)
								ENSG00000182890	GLUD2		/
HMR_7839	Transport	dATP / dUDP antiport [cm~cm]	dUDP[m] + dATP[c] --> dUDP[c] + dATP[m]	1.36869	1.38514	0.0164414	Forward	ENSG00000125454	SLC25A19	Cytosol, Mitochondria	/
HMR_5525	Transport	cysteine / tryptophan antiport [cs~cs]	tryptophan[s] + cysteine[c] <==> tryptophan[c] + cysteine[s]	1.36446	-1.16982	0.194647	Reverse	ENSG00000103257	SLC7A5	Cytosol, Extracellular	/
HMR_3925	Folate metabolism	5,6,7,8-tetrahydrobiopterin:NAD+ oxidoreductase	dihydrobiopterin[c] + NADH[c] + H+[c] <==> tetrahydrobiopterin[c] + NAD+[c]	1.36155	-0.344593	1.01696	Reverse	ENSG00000151552	QDPR	Cytosol	/
HMR_3838	Arginine and proline metabolism	Transferred to 1.5.5.2	1-pyrroline-5-carboxylate[m] + ubiquinol[m] <==> ubiquinone[m] + proline[m]	1.34546	-0.704487	0.640972	Reverse	ENSG00000250799	PRODH2	Mitochondria	/
								ENSG00000100033	PRODH		Betaine
HMR_4654	Folate metabolism	dihydrofolate:NAD+ oxidoreductase	folate[c] + NADH[c] + H+[c] <==> dihydrofolate[c] + NAD+[c]	1.34367	1.17452	-0.169147	Forward	ENSG00000228716	DHFR	Cytosol	Methotrexate (Folate antagonist,inhibits DFHR ), Pemetrexed (TS, DHFR,GARFT and AICARFT inhibitor, DHFR and Thymidylate synthase inhibitor, Anti-Folates ), Pyrimethamine (DHFR inhibitor, Potent inhibitor of multidrug and toxin extrusion (MATE) transporters; also DHFR and STAT3 inhibitor ), Trimetrexate, Pralatrexate (Antifolate,a folate analog, RFC-1 targeted DHFR inhibitor )
								ENSG00000178700	DHFR2		Methotrexate (Folate antagonist,inhibits DFHR ), Pemetrexed (TS, DHFR,GARFT and AICARFT inhibitor, DHFR and Thymidylate synthase inhibitor, Anti-Folates )
HMR_4655	Folate metabolism	dihydrofolate:NADP+ oxidoreductase	folate[c] + NADPH[c] + H+[c] <==> dihydrofolate[c] + NADP+[c]	1.34367	-1.17452	0.169147	Reverse	ENSG00000228716	DHFR	Cytosol	Methotrexate (Folate antagonist,inhibits DFHR ), Pemetrexed (TS, DHFR,GARFT and AICARFT inhibitor, DHFR and Thymidylate synthase inhibitor, Anti-Folates ), Pyrimethamine (DHFR inhibitor, Potent inhibitor of multidrug and toxin extrusion (MATE) transporters; also DHFR and STAT3 inhibitor ), Trimetrexate, Pralatrexate (Antifolate,a folate analog, RFC-1 targeted DHFR inhibitor )
								ENSG00000178700	DHFR2		Methotrexate (Folate antagonist,inhibits DFHR ), Pemetrexed (TS, DHFR,GARFT and AICARFT inhibitor, DHFR and Thymidylate synthase inhibitor, Anti-Folates )
HMR_0786	Sphingolipid metabolism	beta-D-Galactosyl-1,4-beta-D-glucosylceramide galactohydrolase	LacCer pool[l] + H2O[l] --> glucosylceramide pool[l] + galactose[l]	1.32152	1.59777	0.276257	Forward	ENSG00000170266	GLB1	Lysosome	/
HMR_5080	Transport	tryptophan uniport [c-s]	tryptophan[c] <==> tryptophan[s]	1.28967	0.270621	-1.01905	Forward	ENSG00000149150	SLC43A1	Cytosol, Extracellular	/
								ENSG00000155465	SLC7A7		/
								ENSG00000139514	SLC7A1		/
								ENSG00000167703	SLC43A2		/
								ENSG00000103257	SLC7A5		/
								ENSG00000112394	SLC16A10		Droxidopa, Levodopa, Aspartic acid, Cysteine, Glutamic acid
								ENSG00000168003	SLC3A2		/
								ENSG00000092068	SLC7A8		/
								ENSG00000123643	SLC36A1		Oxitriptan, Tryptophan
								ENSG00000165349	SLC7A3		Fusidic Acid
								ENSG00000003989	SLC7A2		/
HMR_4855	Transport	fumarate / malate antiport [cm~cm]	fumarate[c] + malate[m] <==> fumarate[m] + malate[c]	1.28854	1.4136	0.125053	Forward	ENSG00000169710	FASN	Cytosol, Mitochondria	Orlistat
HMR_7866	Nucleotide metabolism	UMP kinase (UTP),nuclear	2 UDP[n] <==> UTP[n] + UMP[n]	1.27861	-0.820373	0.458239	Reverse	ENSG00000162368	CMPK1	Nucleus	Gemcitabine
HMR_9606	Transport	glycine / H+ / Na+ antiport [cs~cs]	glycine[s] + Na+[s] + H+[c] --> glycine[c] + Na+[c] + H+[s]	1.27093	1.70868	0.437752	Forward	ENSG00000017483	SLC38A5	Cytosol, Extracellular	/
HMR_6638	Retinol metabolism	11-cis-retinol:NAD+ oxidoreductase	11-cis-retinal[c] + NADH[c] + H+[c] <==> 11-cis-retinol[c] + NAD+[c]	1.24637	2.71013	1.46376	Forward	ENSG00000135437	RDH5	Cytosol	/
								ENSG00000140522	RLBP1		/
								ENSG00000170786	SDR16C5		/
								ENSG00000072042	RDH11		/
								ENSG00000139547	RDH16		/
								ENSG00000025423	HSD17B6		/
HMR_6631	Retinol metabolism	retinol:NAD+ oxidoreductase	retinol[c] + NAD+[c] --> retinal[c] + NADH[c] + H+[c]	1.23335	2.29731	1.06396	Forward	ENSG00000147576	ADHFE1	Cytosol	/
								ENSG00000135437	RDH5		/
								ENSG00000172955	ADH6		/
								ENSG00000198099	ADH4		/
								ENSG00000248144	ADH1C		Fomepizole
								ENSG00000196616	ADH1B		Fomepizole
								ENSG00000187758	ADH1A		Fomepizole
								ENSG00000197894	ADH5		/
								ENSG00000170786	SDR16C5		/
								ENSG00000025423	HSD17B6		/
								ENSG00000196344	ADH7		/
HMR_7886	Nucleotide metabolism	ATP:dTDP phosphotransferase[m]	dTTP[m] + ADP[m] <==> dTDP[m] + ATP[m]	1.20829	0.585636	-0.62265	Forward	ENSG00000103202	NME4	Mitochondria	NME4
HMR_4849	Transport	citrulline uniport [c-s]	citrulline[c] <==> citrulline[s]	1.20654	0.736149	-0.470395	Forward	ENSG00000169710	FASN	Cytosol, Extracellular	Orlistat
								ENSG00000151093	OXSM		/
HMR_5501	Transport	serine / tryptophan antiport [cs~cs]	tryptophan[s] + serine[c] <==> tryptophan[c] + serine[s]	1.17048	-1.04211	0.128375	Reverse	ENSG00000103257	SLC7A5	Cytosol, Extracellular	/
HMR_3939	Glycine serine and threonine metabolism	5-aminolevulinate synthase	2-amino-3-oxoadipate[m] + CoA[m] <==> succinyl-CoA[m] + glycine[m]	1.16275	-0.574988	0.587762	Reverse	ENSG00000158578	ALAS2	Mitochondria	/
								ENSG00000023330	ALAS1		/
								ENSG00000178773	CPNE7		/
HMR_4742	Glycine serine and threonine metabolism	succinyl-CoA:glycine C-succinyltransferase (decarboxylating)	succinyl-CoA[m] + glycine[m] --> 5-aminolevulinate[m] + CO2[m] + CoA[m]	1.16275	0.574988	-0.587762	Forward	ENSG00000023330	ALAS1	Mitochondria	/
								ENSG00000158578	ALAS2		/
								ENSG00000178773	CPNE7		/
HMR_4657	Porphyrin metabolism	5-aminolevulinate synthase[m]	2-amino-3-oxoadipate[m] --> 5-aminolevulinate[m] + CO2[m]	1.16275	0.574988	-0.587762	Forward	ENSG00000023330	ALAS1	Mitochondria	/
								ENSG00000158578	ALAS2		/
								ENSG00000178773	CPNE7		/
HMR_5087	Transport	proline uniport [c-s]	proline[c] --> proline[s]	1.15427	1.90562	0.75135	Forward	ENSG00000149150	SLC43A1	Cytosol, Extracellular	/
								ENSG00000139514	SLC7A1		/
								ENSG00000155465	SLC7A7		/
								ENSG00000167703	SLC43A2		/
								ENSG00000103257	SLC7A5		/
								ENSG00000092068	SLC7A8		/
								ENSG00000123643	SLC36A1		Oxitriptan, Tryptophan
								ENSG00000165349	SLC7A3		Fusidic Acid
								ENSG00000003989	SLC7A2		/
HMR_4523	Biopterin metabolism	5,6,7,8-tetrahydrobiopterin:NADP+ oxidoreductase	dihydrobiopterin[c] + NADPH[c] + H+[c] <==> tetrahydrobiopterin[c] + NADP+[c]	1.14823	-2.77697	-1.62873	Reverse	ENSG00000151552	QDPR	Cytosol	/
HMR_5524	Transport	tryptophan / tyrosine antiport [cs~cs]	tryptophan[c] + tyrosine[s] <==> tryptophan[s] + tyrosine[c]	1.13859	-0.992535	0.146055	Reverse	ENSG00000103257	SLC7A5	Cytosol, Extracellular	/
HMR_6038	Transport	formate / L-lactate antiport [cs~cs]	L-lactate[c] + formate[s] <==> L-lactate[s] + formate[c]	1.12874	0.936331	-0.192412	Forward	ENSG00000141526	SLC16A3(MCT4)	Cytosol, Extracellular	/
								ENSG00000108932	SLC16A6		/
								ENSG00000118596	SLC16A7		/
								ENSG00000168679	SLC16A4(MCT2)		AR-C155858
								ENSG00000170190	SLC16A5		/
								ENSG00000100156	SLC16A8(MCT3)		/
								ENSG00000155380	SLC16A1(MCT1)		AR-C155858
HMR_3885	Tryptophan metabolism	Acetyl-CoA:acetyl-CoA C-acetyltransferase	acetoacetyl-CoA[m] + CoA[m] <==> 2 acetyl-CoA[m]	1.10079	0.252098	-0.848691	Forward	ENSG00000075239	ACAT1	Mitochondria	Sulfasalazine (NF-κB activation inhibitor ), Cannabidiol, Medical Cannabis, Nabiximols
HMR_7863	Nucleotide metabolism	UMP kinase (CTP)	CDP[c] + UDP[c] <==> CTP[c] + UMP[c]	1.08396	-0.704428	0.379536	Reverse	ENSG00000162368	CMPK1	Cytosol	Gemcitabine
HMR_5544	Transport	proline / tyrosine antiport [cs~cs]	proline[c] + tyrosine[s] <==> tyrosine[c] + proline[s]	1.08144	0.283092	-0.798353	Forward	ENSG00000103257	SLC7A5	Cytosol, Extracellular	/
HMR_5328	Transport	aspartate / Na+ symport [s=c]	aspartate[s] + Na+[s] --> aspartate[c] + Na+[c]	1.07724	2.23787	1.16064	Forward	ENSG00000079215	SLC1A3	Cytosol, Extracellular	DL-TBOA (inhibitor of excitatory amino acid transporters ), 7-Chlorokynurenic acid (Potent competitive inhibitor of L-glutamate uptake ), 7-Chlorokynurenic acid sodium salt (Potent competitive inhibitor of L-glutamate uptake. Sodium salt of 7-Chlorokynurenic acid (Cat. No. 0237) )
								ENSG00000178537	SLC25A20		/
								ENSG00000106688	SLC1A1		/
								ENSG00000110436	SLC1A2		/
								ENSG00000105143	SLC1A6		/
HMR_3030	Fatty acid metabolism	Acetyl-CoA:carnitine O-acetyltransferase[p]	O-acetylcarnitine[p] + CoA[p] <==> acetyl-CoA[p] + L-carnitine[p]	1.07607	-1.08153	-0.00546594	Forward	ENSG00000095321	CRAT	Peroxisome	/
HMR_5583	Transport	arginine / histidine antiport [cs~cs]	histidine[s] + arginine[c] <==> histidine[c] + arginine[s]	1.07313	1.76077	0.687631	Forward	ENSG00000103064	SLC7A6	Cytosol, Extracellular	/
								ENSG00000103257	SLC7A5		/
HMR_5481	Transport	alanine / proline antiport [cs~cs]	proline[s] + alanine[c] <==> proline[c] + alanine[s]	1.07274	1.41432	0.341578	Forward	ENSG00000103257	SLC7A5	Cytosol, Extracellular	/
HMR_8470	Nucleotide metabolism	cytidylate kinase (CMP,dCTP)	CDP[n] + dADP[n] <==> dATP[n] + CMP[n]	1.07078	1.66503	0.594249	Forward	ENSG00000162368	CMPK1	Nucleus	Gemcitabine
HMR_1726	Bile acid metabolism	chenodeoxycholate:CoA ligase (AMP-forming)	chenodeoxycholoyl-CoA[c] + AMP[c] + PPi[c] <==> chenodeoxycholic acid[c] + ATP[c] + CoA[c]	1.06762	1.03996	-0.0276617	Forward	ENSG00000083807	SLC27A5	Cytosol	/
								ENSG00000113396	SLC27A6		/
HMR_1727	Bile acid metabolism	chenodeoxycholate:CoA ligase (AMP-forming)[r]	chenodeoxycholoyl-CoA[r] + AMP[r] + PPi[r] <==> chenodeoxycholic acid[r] + ATP[r] + CoA[r]	1.06692	-1.0413	0.0256239	Reverse	ENSG00000083807	SLC27A5	Cytosol	/
								ENSG00000101473	SLC27A2		/
HMR_3868	Glutathione metabolism	glutathione:NAD+ oxidoreductase	GSSG[c] + NADH[c] + H+[c] --> 2 GSH[c] + NAD+[c]	1.06244	1.01015	-0.0522895	Forward	ENSG00000104687	GSR	Cytosol	Carmustine
HMR_4444	Folate metabolism	5,10-methylenetetrahydrofolate:NADP+ oxidoreductase	5,10-methenyl-THF[m] + NADPH[m] <==> 5,10-methylene-THF[m] + NADP+[m]	1.06205	-1.78562	-0.723566	Reverse	ENSG00000065911	MTHFD2	Mitochondrion, Extracellular	/
HMR_5958	Transport	histidine / serine antiport [cs~cs]	histidine[s] + serine[c] --> histidine[c] + serine[s]	1.04377	1.07176	0.0279899	Forward	ENSG00000103064	SLC7A6	Cytosol	/
								ENSG00000021488	SLC7A9		/
HMR_4440	Folate metabolism	5,10-methylenetetrahydrofolate:NAD+ oxidoreductase[m]	5,10-methenyl-THF[m] + NADH[m] <==> 5,10-methylene-THF[m] + NAD+[m]	1.04303	1.79058	0.747551	Forward	ENSG00000065911	MTHFD2	Mitochondria	/
								ENSG00000163738	MTHFD2L		/
HMR_0766	Sphingolipid metabolism	Sphingolipid metabolism	galactose[s] + glucosylceramide pool[s] ⇒ H2O [s] + LacCer pool [s]	1.04184	2.99058	1.94874	Forward	ENSG00000170266	GLB1	Extracellular	/
								ENSG00000115850	LCT		/
HMR_0770	Transport reactions	glucosylceramide pool uniport [c-s]	glucosylceramide pool[c] <==> glucosylceramide pool[s]	1.04184	2.99058	1.94874	Forward	ENSG00000139433	GLTP	Cytosol, Extracellular	/
HMR_5076	Transport	glycine uniport [s-c]	glycine[s] --> glycine[c]	1.04086	2.80875	1.7679	Forward	ENSG00000149150	SLC43A1	Cytosol, Extracellular	/
								ENSG00000155465	SLC7A7		/
								ENSG00000139514	SLC7A1		/
								ENSG00000167703	SLC43A2		/
								ENSG00000130876	SLC7A10		/
								ENSG00000103257	SLC7A5		/
								ENSG00000168003	SLC3A2		/
								ENSG00000165349	SLC7A3		Fusidic Acid
								ENSG00000092068	SLC7A8		/
								ENSG00000123643	SLC36A1		Oxitriptan, Tryptophan
								ENSG00000164363	SLC6A18		/
								ENSG00000003989	SLC7A2		/
HMR_3955	Miscellaneous	carbonate hydro-lyase (carbon-dioxide-forming)[c]	CO2[c] + H2O[c] --> HCO3-[c] + H+[c]	1.02582	2.98974	1.96393	Forward	ENSG00000104267	CA2	Cytosol	Acetazolamide, EZA, Chlorothiazide, Methazolamide, Brinzolamide, Topiramate
								ENSG00000074410	CA12		Zonisamide, Benzthiazide , Hydroflumethiazide ,Brinzolamide
								ENSG00000168748	CA7		Acetazolamide, Methazolamide, Zonisamide , Dichlorphenamide , Benzthiazide
								ENSG00000164879	CA3		Acetazolamide, Zonisamide , Dichlorphenamide , Benzthiazide
								ENSG00000133742	CA1		Acetazolamide, Chlorothiazide, Dichlorphenamide, Methazolamide, Brinzolamide
								ENSG00000118298	CA14		Benzthiazide , Cyclothiazide ,Brinzolamide ,Zonisamide ,Acetazolamide
								ENSG00000185015	CA13		Benzthiazide , Cyclothiazide , Zonisamide
								ENSG00000167434	CA4		Acetazolamide, Topiramate , Dichlorphenamide, Methazolamide, Brinzolamide
								ENSG00000107159	CA9		Benzthiazide , Hydroflumethiazide , Zonisamide
HMR_5466	Transport reactions	glycine / leucine antiport [cs~cs]	leucine[s] + glycine[c] <==> leucine[c] + glycine[s]	1.02366	1.39869	0.375032	Forward	ENSG00000103257	SLC7A5	Cytosol, Extracellular	/
HMR_2591	Fatty acid metabolism	Acetyl-CoA:carnitine O-acetyltransferase	O-acetylcarnitine[c] + CoA[c] <==> acetyl-CoA[c] + L-carnitine[c]	1.0218	1.57286	0.551057	Forward	ENSG00000169169	CPT1C	Cytosol	/
								ENSG00000110090	CPT1A		Perhexiline, Glyburide (Kir6 (KATP) channel blocker )
								ENSG00000205560	CPT1B		/
HMR_5506	Transport	proline / serine antiport [cs~cs]	proline[c] + serine[s] <==> proline[s] + serine[c]	1.01474	-1.50128	-0.486538	Reverse	ENSG00000103257	SLC7A5	Cytosol, Extracellular	/
HMR_5494	Transport	glutamine / proline antiport [cs~cs]	proline[s] + glutamine[c] <==> proline[c] + glutamine[s]	1.01331	1.36181	0.348498	Forward	ENSG00000103257	SLC7A5	Cytosol, Extracellular	/
HMR_5070	Transport	histidine uniport [c-s]	histidine[c] <==> histidine[s]	1.01189	3.34982	2.33793	Forward	ENSG00000149150	SLC43A1	Cytosol, Extracellular	/
								ENSG00000139514	SLC7A1		/
								ENSG00000155465	SLC7A7		/
								ENSG00000167703	SLC43A2		/
								ENSG00000103257	SLC7A5		/
								ENSG00000168003	SLC3A2		/
								ENSG00000092068	SLC7A8		/
								ENSG00000123643	SLC36A1		Oxitriptan, Tryptophan
								ENSG00000165349	SLC7A3		Fusidic Acid
								ENSG00000003989	SLC7A2		/
HMR_4145	Tricarboxylic acid cycle and glyoxylate/dicarboxylate metabolism	acetyl-CoA:oxaloacetate C-acetyltransferase (thioester-hydrolysing)	citrate[m] + CoA[m] <==> OAA[m] + acetyl-CoA[m] + H2O[m]	1.00685	-2.99205	-1.9852	Reverse	ENSG00000062485	CS	Mitochondria	/
HMR_2594	Fatty acid metabolism	palmitoylcarnitine transferase	O-propanoylcarnitine[c] + CoA[c] <==> propanoyl-CoA[c] + L-carnitine[c]	1.00519	-1.34252	-0.337334	Reverse	ENSG00000169169	CPT1C	Cytosol	/
								ENSG00000110090	CPT1A		Perhexiline, Glyburide (Kir6 (KATP) channel blocker )
								ENSG00000205560	CPT1B		/

## Sheet: Down_regulated
The down_regulated reactions between severe COVID-19 patients and healthy people
Reaction	Subsystem	Reaction_name	Reaction_formula_name	Differential_flux	Severe_group_flux	Healthy_group_flux	Reaction_direction	Gene	Symbol	Cellular_localization
HMR_4089	Pyruvate metabolism	(S)-Malate:NADP+ oxidoreductase(oxaloacetate-decarboxylating)[c]	malate[c] + NADP+[c] --> pyruvate[c] + CO2[c] + NADPH[c] + H+[c]	-1.02645	0.171589	1.19804	Forward	ENSG00000065833	ME1	Cytosol
								ENSG00000013392	RWDD2A
HMR_8427	Arginine and proline metabolism	ATP Creatine kinase (c)	creatine-phosphate[m] + ADP[m] + 2 H+[m] <==> creatine[m] + ATP[m]	-1.05153	2.58112	3.63265	Forward	ENSG00000131730	CKMT2	Mitochondria
								ENSG00000223572	CKMT1A
								ENSG00000237289	CKMT1B
HMR_4584	Glycine, serine and threonine metabolism	creatine kinase	creatine[c] + ATP[c] <==> creatine-phosphate[c] + ADP[c] + 2 H+[c]	-1.05153	-2.58112	-3.63265	Reverse	ENSG00000131730	CKMT2	Cytosol
								ENSG00000166165	CKB
								ENSG00000104879	CKM
								ENSG00000237289	CKMT1B
HMR_9191	Transport	D-serine uniport [s-c]	D-serine[s] --> D-serine[c]	-1.05732	0.900006	1.95732	Forward	ENSG00000168003	SLC3A2	Cytosol, Extracellular
								ENSG00000130876	SLC7A10
HMR_5082	Transport	phenylalanine uniport [c-s]	phenylalanine[c] <==> phenylalanine[s]	-1.05983	-0.0854935	-1.14533	Reverse	ENSG00000149150	SLC43A1	Cytosol, Extracellular
								ENSG00000139514	SLC7A1
								ENSG00000155465	SLC7A7
								ENSG00000167703	SLC43A2
								ENSG00000103257	SLC7A5
								ENSG00000112394	SLC16A10
								ENSG00000168003	SLC3A2
								ENSG00000092068	SLC7A8
								ENSG00000123643	SLC36A1
								ENSG00000165349	SLC7A3
								ENSG00000003989	SLC7A2
HMR_4420	Purine metabolism	ATP:dADP phosphotransferase[m]	dATP[m] + ADP[m] --> dADP[m] + ATP[m]	-1.06026	2.15012	3.21038	Forward	ENSG00000103202	NME4	Cytosol
								ENSG00000239672	NME1
								ENSG00000143156	NME7
								ENSG00000011052	NME1-NME2
								ENSG00000103024	NME3
								ENSG00000172113	NME6
								ENSG00000243678	NME2
								ENSG00000112981	NME5
HMR_5432	Transport	HCO3- / Na+ symport [c=s]	HCO3-[c] + Na+[c] --> HCO3-[s] + Na+[s]	-1.07054	0.405486	1.47603	Forward	ENSG00000033867	SLC4A7	Cytosol, Extracellular
HMR_4972	Transport	citrate / isocitrate antiport [cm~cm]	citrate[c] + isocitrate[m] <==> isocitrate[c] + citrate[m]	-1.13215	0.236409	1.36855	Forward	ENSG00000100075	SLC25A1(CIC)	Cytosol, Extracellular
HMR_6012	Transport	2-hydroxybutyrate / butyrate antiport [cs~cs]	2-hydroxybutyrate[c] + butyrate[s] <==> 2-hydroxybutyrate[s] + butyrate[c]	-1.14801	-0.124077	-1.27209	Reverse	ENSG00000141526	SLC16A3(MCT4)	Cytosol, Extracellular
								ENSG00000108932	SLC16A6
								ENSG00000118596	SLC16A7
								ENSG00000168679	SLC16A4(MCT2)
								ENSG00000170190	SLC16A5
								ENSG00000100156	SLC16A8(MCT3)
								ENSG00000155380	SLC16A1(MCT1)
HMR_6318	Transport	ORNCITRtm	citrulline[c] + ornithine[m] + H+[c] --> citrulline[m] + ornithine[c] + H+[m]	-1.14922	0.122245	1.27146	Forward	ENSG00000102743	SLC25A15	Cytosol, Mitochondria
								ENSG00000120329	SLC25A2
HMR_4605	Arginine and proline metabolism	4-Aminobutyraldehyde:NAD+ oxidoreductase	4-aminobutanal[m] + NADP+[m] + H2O[m] --> 4-aminobutyrate[m] + NADPH[m] + H+[m]	-1.23563	2.03884	3.27448	Forward	ENSG00000143149	ALDH9A1	Cytosol
								ENSG00000111275	ALDH2
								ENSG00000072210	ALDH3A2
								ENSG00000164904	ALDH7A1
HMR_4688	beta-Alanine metabolism	4-aminobutanal:NAD+ 1-oxidoreductase[m]	4-aminobutanal[m] + NAD+[m] + H2O[m] --> 4-aminobutyrate[m] + NADH[m] + H+[m]	-1.23563	-2.03884	-3.27448	Reverse	ENSG00000065518	NDUFB4	Mitochondria
								ENSG00000184983	NDUFA6
								ENSG00000090266	NDUFB2
								ENSG00000145494	NDUFS6
								ENSG00000109390	NDUFC1
								ENSG00000147123	NDUFB11
								ENSG00000111275	ALDH2
								ENSG00000183648	NDUFB1
								ENSG00000103356	EARS2
								ENSG00000072210	ALDH3A2
								ENSG00000185633	NDUFA4L2
								ENSG00000166136	NDUFB8
								ENSG00000213619	NDUFS3
								ENSG00000164258	NDUFS4
								ENSG00000108602	ALDH3A1
								ENSG00000186010	NDUFA13
								ENSG00000004779	NDUFAB1
								ENSG00000168653	NDUFS5
								ENSG00000115286	NDUFS7
								ENSG00000147684	NDUFB9
								ENSG00000165092	ALDH1A1
								ENSG00000178127	NDUFV2
								ENSG00000113141	IK
								ENSG00000139180	NDUFA9
								ENSG00000023228	NDUFS1
								ENSG00000125356	NDUFA1
								ENSG00000184254	ALDH1A3
								ENSG00000165264	NDUFB6
								ENSG00000189043	NDUFA4
								ENSG00000184752	NDUFA12
								ENSG00000143149	ALDH9A1
								ENSG00000119421	NDUFA8
								ENSG00000170906	NDUFA3
								ENSG00000110717	NDUFS8
								ENSG00000164904	ALDH7A1
								ENSG00000158864	NDUFS2
								ENSG00000131495	NDUFA2
								ENSG00000137124	ALDH1B1
								ENSG00000128609	NDUFA5
								ENSG00000167792	NDUFV1
								ENSG00000132746	ALDH3B2
								ENSG00000119013	NDUFB3
								ENSG00000130414	NDUFA10
								ENSG00000160194	NDUFV3
								ENSG00000151366	NDUFC2
								ENSG00000006534	ALDH3B1
								ENSG00000099795	NDUFB7
								ENSG00000140990	NDUFB10
								ENSG00000167774	-
								ENSG00000174886	NDUFA11
								ENSG00000136521	NDUFB5
HMR_6018	Transport	L-lactate / pyruvate antiport [cs~cs]	L-lactate[c] + pyruvate[s] <==> L-lactate[s] + pyruvate[c]	-1.23874	2.24231	3.48106	Forward	ENSG00000141526	SLC16A3(MCT4)	Cytosol, Extracellular
								ENSG00000108932	SLC16A6
								ENSG00000118596	SLC16A7
								ENSG00000168679	SLC16A4(MCT2)
								ENSG00000170190	SLC16A5
								ENSG00000100156	SLC16A8(MCT3)
								ENSG00000155380	SLC16A1(MCT1)
HMR_1266	Eicosanoid metabolism	fatty acid thiokinase (long chain)[p]	10,11-dihydro-LTB4-CoA[p] + AMP[p] + PPi[p] <==> 10,11-dihydro-LTB4[p] + ATP[p] + CoA[p]	-1.25133	-0.343221	-1.59455	Reverse	ENSG00000140284	SLC27A2	Peroxisome
								ENSG00000130377	ACSBG2
								ENSG00000164398	ACSL6
								ENSG00000197142	ACSL5
								ENSG00000123983	ACSL3
								ENSG00000151726	ACSL1
								ENSG00000103740	ACSBG1
								ENSG00000068366	ACSL4
HMR_1233	Eicosanoid metabolism	NADPH-dependent carbonyl reductase[p]	10,11-dihydro-12-oxo-LTB4[p] + NADPH[p] + H+[p] --> 10,11-dihydro-LTB4[p] + NADP+[p]	-1.25133	0.343221	1.59455	Forward	ENSG00000157326	DHRS4	Peroxisome
								ENSG00000159228	CBR1
								ENSG00000159231	CBR3
HMR_1263	Leukotriene metabolism	long-chain acyl-coenzyme A synthetase	10,11-dihydro-LTB4-CoA[c] + AMP[c] + PPi[c] <==> 10,11-dihydro-LTB4[c] + ATP[c] + CoA[c]	-1.25133	0.343221	1.59455	Forward	ENSG00000197142	ACSL5	Cytosol
								ENSG00000151726	ACSL1
								ENSG00000103740	ACSBG1
								ENSG00000123983	ACSL3
								ENSG00000130377	ACSBG2
								ENSG00000068366	ACSL4
								ENSG00000140284	SLC27A2
								ENSG00000164398	ACSL6
HMR_1282	Eicosanoid metabolism	carbonyl reductase[p]	10,11-dihydro-12-epi-LTB4[p] + NADP+[p] <==> 10,11-dihydro-12-oxo-LTB4[p] + NADPH[p] + H+[p]	-1.25133	0.343221	1.59455	Forward	ENSG00000159228	CBR1	Peroxisome
								ENSG00000159231	CBR3
								ENSG00000157326	DHRS4
HMR_4171	Glycolysis / Gluconeogenesis	GTP:pyruvate 2-O-phosphotransferase	PEP[c] + GDP[c] --> GTP[c] + pyruvate[c]	-1.29846	0.37276	1.67122	Forward	ENSG00000143627	PKLR	Cytosol
								ENSG00000067225	PKM(PKM2)
HMR_4935	Transport	acetate / H+ symport [s=c]	acetate[s] + H+[s] --> acetate[c] + H+[c]	-1.30107	0.0483649	1.34944	Forward	ENSG00000141526	SLC16A3(MCT4)	Cytosol, Extracellular
								ENSG00000108932	SLC16A6
								ENSG00000118596	SLC16A7
								ENSG00000168679	SLC16A4(MCT2)
								ENSG00000170190	SLC16A5
								ENSG00000100156	SLC16A8(MCT3)
								ENSG00000155380	SLC16A1(MCT1)
HMR_4874	Transport reactions	NH3 uniport [c-m]	NH3[c] <==> NH3[m]	-1.3145	-0.510691	-1.82519	Reverse	ENSG00000198130	HIBCH	Mitochondria, Cytosol
HMR_3807	Arginine and proline metabolism	L-Ornithine:2-oxo-acid aminotransferase	ornithine[m] + AKG[m] <==> L-glutamate 5-semialdehyde[m] + glutamate[m]	-1.32122	0.651453	1.97267	Forward	ENSG00000065154	OAT	Mitochondria
HMR_4244	Phenylalanine, tyrosine and tryptophan biosynthesis	3-Hydroxy-L-kynurenine:2-oxoglutarate aminotransferase	3-hydroxy-L-kynurenine[c] + AKG[c] --> 4-(2-amino-3-hydroxyphenyl)-2,4-dioxobutanoate[c] + glutamate[c]	-1.33571	0.363273	1.69898	Forward	ENSG00000137944	KYAT3	Cytosol
								ENSG00000109576	AADAT
								ENSG00000171097	KYAT1
HMR_4246	Phenylalanine, tyrosine and tryptophan biosynthesis	kynurenine-oxoglutarate transaminase[c]	3-hydroxy-L-kynurenine[c] + AKG[c] <==> xanthurenate[c] + glutamate[c] + H2O[c]	-1.33571	-0.363273	-1.69898	Reverse	ENSG00000137944	KYAT3	Cytosol
								ENSG00000109576	AADAT
								ENSG00000171097	KYAT1
HMR_6050	Transport	(R)-3-hydroxybutanoate / L-lactate antiport [cs~cs]	(R)-3-hydroxybutanoate[c] + L-lactate[s] <==> (R)-3-hydroxybutanoate[s] + L-lactate[c]	-1.3446	-0.0191248	-1.36372	Reverse	ENSG00000141526	SLC16A3(MCT4)	Cytosol, Extracellular
								ENSG00000108932	SLC16A6
								ENSG00000118596	SLC16A7
								ENSG00000168679	SLC16A4(MCT2)
								ENSG00000170190	SLC16A5
								ENSG00000100156	SLC16A8(MCT3)
								ENSG00000155380	SLC16A1(MCT1)
HMR_4788	Glycine serine and threonine metabolism	L-Alanine:glyoxylate aminotransferase	glyoxalate[m] + alanine[m] --> pyruvate[m] + glycine[m]	-1.35274	0.551844	1.90459	Forward	ENSG00000113492	AGXT2	Mitochondria
								ENSG00000172482	AGXT
HMR_4446	Folate metabolism	5-methyltetrahydrofolate:NADP+ oxidoreductase	5,10-methylene-THF[c] + NADPH[c] + H+[c] --> 5-methyl-THF[c] + NADP+[c]	-1.38778	0.148244	1.53602	Forward	ENSG00000177000	MTHFR	Cytosol
HMR_6013	Transport reactions	2-hydroxybutyrate / retinoate antiport [cs~cs]	2-hydroxybutyrate[c] + retinoate[s] <==> 2-hydroxybutyrate[s] + retinoate[c]	-1.41863	2.39663	3.81526	Forward	ENSG00000141526	SLC16A3(MCT4)	Cytosol, Extracellular
								ENSG00000108932	SLC16A6
								ENSG00000118596	SLC16A7
								ENSG00000168679	SLC16A4(MCT2)
								ENSG00000170190	SLC16A5
								ENSG00000100156	SLC16A8(MCT3)
								ENSG00000155380	SLC16A1(MCT1)
HMR_8751	Miscellaneous	carbonate hydro-lyase (carbon-dioxide-forming)[m]	CO2[m] + H2O[m] <==> carbonate[m]	-1.4837	0.968523	2.45222	Forward	ENSG00000169239	CA5B	Mitochondria
								ENSG00000174990	CA5A
HMR_6301	Transport	H+ / lysine / ornithine antiport [cm~cm]	ornithine[c] + lysine[m] + H+[c] --> ornithine[m] + lysine[c] + H+[m]	-1.48775	0.221535	1.70928	Forward	ENSG00000102743	SLC25A15	Cytosol, Mitochondria
								ENSG00000120329	SLC25A2
HMR_4685	Aromatic amino acid metabolism	Phenylacetaldehyde:NAD+ oxidoreductase	phenylacetaldehyde[m] + NAD+[m] + H2O[m] --> phenylacetate[m] + NADH[m] + H+[m]	-1.50738	0.0227359	1.53012	Forward	ENSG00000184254	ALDH1A3	Mitochondria
								ENSG00000132746	ALDH3B2
								ENSG00000108602	ALDH3A1
								ENSG00000006534	ALDH3B1
HMR_4687	Tyrosine metabolism	Aldehyde:NADP+ oxidoreductase	phenylacetate[m] + NADPH[m] + H+[m] <==> phenylacetaldehyde[m] + NADP+[m] + H2O[m]	-1.50738	0.0227359	1.53012	Forward	ENSG00000184254	ALDH1A3	Mitochondria
								ENSG00000132746	ALDH3B2
								ENSG00000108602	ALDH3A1
								ENSG00000006534	ALDH3B1
HMR_4143	Central carbon metabolism	Pyruvate:carbon-dioxide ligase (ADP-forming)	pyruvate[m] + HCO3-[m] + ATP[m] + H+[m] --> OAA[m] + Pi[m] + ADP[m]	-1.5083	0.362329	1.87063	Forward	ENSG00000173599	PC	Mitochondria
HMR_5470	Transport	glycine / threonine antiport [cs~cs]	threonine[s] + glycine[c] <==> threonine[c] + glycine[s]	-1.52296	-1.36668	-2.88965	Reverse	ENSG00000168003	SLC3A2	Cytosol, Extracellular
								ENSG00000130876	SLC7A10
								ENSG00000103257	SLC7A5
HMR_7892	Nucleotide metabolism	ATP:dADP phosphotransferase[n]	dATP[n] + ADP[n] <==> dADP[n] + ATP[n]	-1.63116	-1.57045	-3.20161	Reverse	ENSG00000011052	NME1-NME2	Nucleus
								ENSG00000239672	NME1
HMR_6004	Transport	acetoacetate / L-lactate antiport [cs~cs]	acetoacetate[s] + L-lactate[c] <==> acetoacetate[c] + L-lactate[s]	-1.66155	1.33782	2.99937	Forward	ENSG00000141526	SLC16A3(MCT4)	Cytosol, Extracellular
								ENSG00000108932	SLC16A6
								ENSG00000118596	SLC16A7
								ENSG00000168679	SLC16A4(MCT2)
								ENSG00000170190	SLC16A5
								ENSG00000100156	SLC16A8(MCT3)
								ENSG00000155380	SLC16A1(MCT1)
HMR_6025	Transport	acetoacetate / AKG antiport [cs~cs]	acetoacetate[s] + AKG[c] <==> acetoacetate[c] + AKG[s]	-1.73612	-0.879961	-2.61609	Reverse	ENSG00000141526	SLC16A3(MCT4)	Cytosol, Extracellular
								ENSG00000108932	SLC16A6
								ENSG00000118596	SLC16A7
								ENSG00000168679	SLC16A4(MCT2)
								ENSG00000170190	SLC16A5
								ENSG00000100156	SLC16A8(MCT3)
								ENSG00000155380	SLC16A1(MCT1)
HMR_8464	Nucleotide metabolism	cytidylate kinase (CMP,CTP)	CDP[n] + GDP[n] <==> GTP[n] + CMP[n]	-1.75875	0.928617	2.68736	Forward	ENSG00000162368	CMPK1
HMR_6918	Electron transport chain	electron transport chain III	2 ferricytochrome C[m] + ubiquinol[m] + 2 H+[m] --> 2 ferrocytochrome C[m] + ubiquinone[m] + 4 H+[c]	-1.90539	8.90879	10.8142	Forward	ENSG00000164405	UQCRQ	Inner mitochondria, Mitochondria
								ENSG00000143149	ALDH9A1
								ENSG00000140740	UQCRC2
								ENSG00000111275	ALDH2
								ENSG00000010256	UQCRC1
								ENSG00000156467	UQCRB
								ENSG00000137124	ALDH1B1
								ENSG00000179091	CYC1
								ENSG00000072210	ALDH3A2
								ENSG00000184076	UQCR10
								ENSG00000198727	MT-CYB
								ENSG00000164904	ALDH7A1
								ENSG00000127540	UQCR11
								ENSG00000173660	UQCRH
								ENSG00000169021	UQCRFS1
HMR_5092	Transport	isoleucine uniport [c-s]	isoleucine[c] <==> isoleucine[s]	-2.12389	-1.07632	-3.20021	Reverse	ENSG00000003989	SLC7A2	Extracellular, Cytosol
								ENSG00000165349	SLC7A3
								ENSG00000123643	SLC36A1
								ENSG00000149150	SLC43A1
								ENSG00000139514	SLC7A1
								ENSG00000167703	SLC43A2
								ENSG00000155465	SLC7A7
								ENSG00000103257	SLC7A5
								ENSG00000168003	SLC3A2
								ENSG00000092068	SLC7A8
HMR_4785	Arginine and proline metabolism	L-1-pyrroline-3-hydroxy-5-carboxylate:NADP+ oxidoreductase	L-1-pyrroline-3-hydroxy-5-carboxylate[m] + NADP+[m] + 2 H2O[m] --> L-erythro-4-hydroxyglutamate[m] + NADPH[m] + H+[m]	-2.22642	0.17521	2.40163	Forward	ENSG00000159423	ALDH4A1	Mitochondria
HMR_4242	Aromatic amino acid metabolism	glutaryl-CoA:electron-transfer flavoprotein 2,3-oxidoreductase (decarboxylating)[m]	glutaryl-CoA[m] + ubiquinone[m] --> crotonyl-CoA[m] + ubiquinol[m] + CO2[m]	-2.29399	-0.074047	-2.36804	Reverse	ENSG00000138185	ENTPD1	Mitochondria
								ENSG00000188833	ENTPD8
								ENSG00000168032	ENTPD3
								ENSG00000105607	GCDH
HMR_3804	Alanine aspartate and glutamate metabolism	L-Glutamate:NADP+ oxidoreductase (deaminating)	AKG[m] + NH3[m] + NADPH[m] + H+[m] <==> glutamate[m] + NADP+[m] + H2O[m]	-2.37856	-0.39946	-2.77802	Reverse	ENSG00000148672	GLUD1	Mitochondria
								ENSG00000182890	GLUD2
HMR_6053	Transport	(R)-3-hydroxybutanoate / retinoate antiport [cs~cs]	(R)-3-hydroxybutanoate[c] + retinoate[s] <==> (R)-3-hydroxybutanoate[s] + retinoate[c]	-2.38709	0.449721	2.83681	Forward	ENSG00000141526	SLC16A3(MCT4)	Cytosol, Extracellular
								ENSG00000108932	SLC16A6
								ENSG00000118596	SLC16A7
								ENSG00000168679	SLC16A4(MCT2)
								ENSG00000170190	SLC16A5
								ENSG00000100156	SLC16A8(MCT3)
								ENSG00000155380	SLC16A1(MCT1)
HMR_6916	Electron transport chain	ATP synthase	Pi[m] + ADP[m] + 4 H+[c] --> ATP[m] + 4 H+[m] + H2O[m]	-2.40706	12.2228	14.6298	Forward	ENSG00000147416	ATP6V1B2	Mitochondria, Inner mitochondria
								ENSG00000071553	ATP6AP1
								ENSG00000188833	ENTPD8
								ENSG00000123472	ATPAF1
								ENSG00000017260	ATP2C1
								ENSG00000143153	ATP1B1
								ENSG00000186625	KATNA1
								ENSG00000186009	ATP4B
								ENSG00000105409	ATP1A3
								ENSG00000129244	ATP1B2
								ENSG00000110955	ATP5F1B
								ENSG00000234920	ATP6V1G2
								ENSG00000159199	ATP5MC1
								ENSG00000143882	ATP6V1C2
								ENSG00000101974	ATP11C
								ENSG00000229604	MTATP8P2
								ENSG00000154723	ATP5PF
								ENSG00000073969	NSF
								ENSG00000101892	ATP1B4
								ENSG00000116039	ATP6V1B1
								ENSG00000004700	RECQL
								ENSG00000099624	ATP5F1D
								ENSG00000163399	ATP1A1
								ENSG00000018625	ATP1A2
								ENSG00000118322	ATP10B
								ENSG00000114573	ATP6V1A
								ENSG00000154518	ATP5MC3
								ENSG00000054793	ATP9A
								ENSG00000070961	ATP2B1
								ENSG00000105929	ATP6V0A4
								ENSG00000135390	ATP5MC2
								ENSG00000113732	ATP6V0E1
								ENSG00000068650	ATP11A
								ENSG00000156802	ATAD2
								ENSG00000081923	ATP8B1
								ENSG00000110719	TCIRG1
								ENSG00000124172	ATP5F1E
								ENSG00000167216	KATNAL2
								ENSG00000130270	ATP8B3
								ENSG00000132681	ATP1A4
								ENSG00000174437	ATP2A2
								ENSG00000064270	ATP2C2
								ENSG00000196296	ATP2A1
								ENSG00000145246	ATP10D
								ENSG00000058063	ATP11B
								ENSG00000101350	KIF3B
								ENSG00000159720	ATP6V0D1
								ENSG00000132932	ATP8A2
								ENSG00000033627	ATP6V0A1
								ENSG00000185344	ATP6V0A2
								ENSG00000125375	DMAC2L
								ENSG00000250565	ATP6V1E2
								ENSG00000151418	ATP6V1G3
								ENSG00000021574	SPAST
								ENSG00000100554	ATP6V1D
								ENSG00000117410	ATP6V0B
								ENSG00000187240	DYNC2H1
								ENSG00000185883	ATP6V0C
								ENSG00000155097	ATP6V1C1
								ENSG00000213760	ATP6V1G2
								ENSG00000067842	ATP2B3
								ENSG00000166377	ATP9B
								ENSG00000152234	ATP5F1A
								ENSG00000167863	ATP5PD
								ENSG00000198899	MT-ATP6
								ENSG00000104043	ATP8B4
								ENSG00000131100	ATP6V1E1
								ENSG00000171130	ATP6V0E2
								ENSG00000116459	ATP5PB
								ENSG00000241837	ATP5PO
								ENSG00000169020	ATP5ME
								ENSG00000128524	ATP6V1F
								ENSG00000105675	ATP4A
								ENSG00000075673	ATP12A
								ENSG00000124406	ATP8A1
								ENSG00000102781	KATNAL1
								ENSG00000171953	ATPAF2
								ENSG00000167283	ATP5MG
								ENSG00000074370	ATP2A3
								ENSG00000206190	ATP10A
								ENSG00000249222	ATP5MGL
								ENSG00000128908	INO80
								ENSG00000136888	ATP6V1G1
								ENSG00000138185	ENTPD1
								ENSG00000147614	ATP6V0D2
								ENSG00000001626	CFTR
								ENSG00000069849	ATP1B3
								ENSG00000157087	ATP2B2
								ENSG00000054179	ENTPD2
								ENSG00000047249	ATP6V1H
								ENSG00000058668	ATP2B4
								ENSG00000241468	ATP5MF
								ENSG00000168032	ENTPD3
								ENSG00000165629	ATP5F1C
								ENSG00000143515	ATP8B2
								ENSG00000171302	CANT1
HMR_4139	Tricarboxylic acid cycle and glyoxylate/dicarboxylate metabolism	(S)-malate:NAD+ oxidoreductase	OAA[c] + NADH[c] + H+[c] <==> malate[c] + NAD+[c]	-2.68	0.15422	-2.52974	Forward	ENSG00000014641	MDH1	Cytosol
								ENSG00000138400	MDH1B
HMR_4243	Phenylalanine, tyrosine and tryptophan biosynthesis	glutaryl-CoA:electron-transfer flavoprotein 2,3-oxidoreductase (decarboxylating)	glutaryl-CoA[m] + FAD[m] --> crotonyl-CoA[m] + FADH2[m] + CO2[m]	-2.59	-0.278036	2.30788	Reverse	ENSG00000105607	GCDH	Mitochondria
HMR_8743	Tricarboxylic acid cycle and glyoxylate/dicarboxylate metabolism	succinate dehydrogenase	fumarate[m] + FADH2[m] <==> succinate[m] + FAD[m]	-2.08	0	-2.07582	-	ENSG00000143252	SDHC	Mitochondria
								ENSG00000073578	SDHA
								ENSG00000117118	SDHB
								ENSG00000204370	SDHD
HMR_4787	Arginine and proline metabolism	4-hydroxy-2-oxoglutarate glyoxylate-lyase (pyruvate-forming)	4-hydroxy-2-oxoglutarate[m] --> glyoxalate[m] + pyruvate[m]	-1.89	0	1.89438	-	ENSG00000241935	HOGA1	Mitochondria
HMR_4652	Tricarboxylic acid cycle and glyoxylate/dicarboxylate metabolism	electron transport chain II	fumarate[m] + ubiquinol (UQH2)[m] <==> ubiquinone (UQ)[m] + succinate[m]	-1.73	0	-1.72549	-	ENSG00000204370	SDHD	Mitochondria
								ENSG00000143252	SDHC
								ENSG00000073578	SDHA
								ENSG00000117118	SDHB
HMR_4776	Arginine and proline metabolism	L-Proline,2-oxoglutarate:oxygen oxidoreductase (4-hydroxylating)	AKG[c] + proline[c] + O2[c] --> trans-4-hydroxy-L-proline[c] + succinate[c] + CO2[c]	-1.7	0	1.70446	-	ENSG00000122884	P4HA1	Cytosol
								ENSG00000149380	P4HA3
								ENSG00000072682	P4HA2
HMR_4863	Transport	succinate / sulfate antiport [cm~cm]	succinate[c] + sulfate[m] <==> succinate[m] + sulfate[c]	-1.13	-0.0142355	1.11639	Reverse	ENSG00000126088	UROD	Cytosol, Mitochondria
HMR_7808	Transport	dTDP / dUDP antiport [cm~cm]	dTDP[c] + dUDP[m] <==> dUDP[c] + dTDP[m]	-1.13	-0.0279925	1.10261	Reverse	ENSG00000125454	SLC25A19	Cytosol, Mitochondria
HMR_6006	Transport	2-hydroxybutyrate / acetoacetate antiport [cs~cs]	2-hydroxybutyrate[c] + acetoacetate[s] <==> 2-hydroxybutyrate[s] + acetoacetate[c]	-1.1	0.00538979	-1.08765	Forward	ENSG00000141526	SLC16A3(MCT4)	Cytosol, Extracellular
								ENSG00000108932	SLC16A6
								ENSG00000118596	SLC16A7
								ENSG00000168679	SLC16A4(MCT2)
								ENSG00000170190	SLC16A5
								ENSG00000100156	SLC16A8(MCT3)
								ENSG00000155380	SLC16A1(MCT1)
HMR_7804	Transport	dADP / dCDP antiport [cm~cm]	dCDP[c] + dADP[m] <==> dCDP[m] + dADP[c]	-1.08	-0.0233455	1.05362	Reverse	ENSG00000125454	SLC25A19	Cytosol, Extracellular
HMR_5580	Transport	histidine / lysine antiport [cs~cs]	histidine[c] + lysine[s] <==> histidine[s] + lysine[c]	-2.78	0.238572	-2.54143	Forward	ENSG00000103064	SLC7A6	Cytosol, Extracellular
								ENSG00000103257	SLC7A5

## Sheet: all_sampling_result
Reactions with fluxes in sampling result
Reaction	Gene	Severe_group_flux	Healthy_group_flux	Differential_flux
HMR_6916	ENSG00000064270	12.2228	14.6298	-2.40706
HMR_6916	ENSG00000174437	12.2228	14.6298	-2.40706
HMR_6916	ENSG00000196296	12.2228	14.6298	-2.40706
HMR_6916	ENSG00000058063	12.2228	14.6298	-2.40706
HMR_6916	ENSG00000145246	12.2228	14.6298	-2.40706
HMR_6916	ENSG00000101350	12.2228	14.6298	-2.40706
HMR_6916	ENSG00000159720	12.2228	14.6298	-2.40706
HMR_6916	ENSG00000132932	12.2228	14.6298	-2.40706
HMR_6916	ENSG00000033627	12.2228	14.6298	-2.40706
HMR_6916	ENSG00000185344	12.2228	14.6298	-2.40706
HMR_6916	ENSG00000250565	12.2228	14.6298	-2.40706
HMR_6916	ENSG00000125375	12.2228	14.6298	-2.40706
HMR_6916	ENSG00000151418	12.2228	14.6298	-2.40706
HMR_6916	ENSG00000021574	12.2228	14.6298	-2.40706
HMR_6916	ENSG00000100554	12.2228	14.6298	-2.40706
HMR_6916	ENSG00000117410	12.2228	14.6298	-2.40706
HMR_6916	ENSG00000187240	12.2228	14.6298	-2.40706
HMR_6916	ENSG00000155097	12.2228	14.6298	-2.40706
HMR_6916	ENSG00000213760	12.2228	14.6298	-2.40706
HMR_6916	ENSG00000166377	12.2228	14.6298	-2.40706
HMR_6916	ENSG00000067842	12.2228	14.6298	-2.40706
HMR_6916	ENSG00000130270	12.2228	14.6298	-2.40706
HMR_6916	ENSG00000152234	12.2228	14.6298	-2.40706
HMR_6916	ENSG00000104043	12.2228	14.6298	-2.40706
HMR_6916	ENSG00000167863	12.2228	14.6298	-2.40706
HMR_6916	ENSG00000198899	12.2228	14.6298	-2.40706
HMR_6916	ENSG00000131100	12.2228	14.6298	-2.40706
HMR_6916	ENSG00000171130	12.2228	14.6298	-2.40706
HMR_6916	ENSG00000241837	12.2228	14.6298	-2.40706
HMR_6916	ENSG00000116459	12.2228	14.6298	-2.40706
HMR_6916	ENSG00000128524	12.2228	14.6298	-2.40706
HMR_6916	ENSG00000169020	12.2228	14.6298	-2.40706
HMR_6916	ENSG00000105675	12.2228	14.6298	-2.40706
HMR_6916	ENSG00000075673	12.2228	14.6298	-2.40706
HMR_6916	ENSG00000167283	12.2228	14.6298	-2.40706
HMR_6916	ENSG00000171953	12.2228	14.6298	-2.40706
HMR_6916	ENSG00000102781	12.2228	14.6298	-2.40706
HMR_6916	ENSG00000074370	12.2228	14.6298	-2.40706
HMR_6916	ENSG00000110719	12.2228	14.6298	-2.40706
HMR_6916	ENSG00000249222	12.2228	14.6298	-2.40706
HMR_6916	ENSG00000206190	12.2228	14.6298	-2.40706
HMR_6916	ENSG00000136888	12.2228	14.6298	-2.40706
HMR_6916	ENSG00000138185	12.2228	14.6298	-2.40706
HMR_6916	ENSG00000128908	12.2228	14.6298	-2.40706
HMR_6916	ENSG00000157087	12.2228	14.6298	-2.40706
HMR_6916	ENSG00000054179	12.2228	14.6298	-2.40706
HMR_6916	ENSG00000147614	12.2228	14.6298	-2.40706
HMR_6916	ENSG00000001626	12.2228	14.6298	-2.40706
HMR_6916	ENSG00000069849	12.2228	14.6298	-2.40706
HMR_6916	ENSG00000168032	12.2228	14.6298	-2.40706
HMR_6916	ENSG00000165629	12.2228	14.6298	-2.40706
HMR_6916	ENSG00000058668	12.2228	14.6298	-2.40706
HMR_6916	ENSG00000047249	12.2228	14.6298	-2.40706
HMR_6916	ENSG00000241468	12.2228	14.6298	-2.40706
HMR_6916	ENSG00000081923	12.2228	14.6298	-2.40706
HMR_6916	ENSG00000143515	12.2228	14.6298	-2.40706
HMR_6916	ENSG00000185883	12.2228	14.6298	-2.40706
HMR_6916	ENSG00000124406	12.2228	14.6298	-2.40706
HMR_6916	ENSG00000171302	12.2228	14.6298	-2.40706
HMR_6916	ENSG00000132681	12.2228	14.6298	-2.40706
HMR_6916	ENSG00000017260	12.2228	14.6298	-2.40706
HMR_6916	ENSG00000147416	12.2228	14.6298	-2.40706
HMR_6916	ENSG00000188833	12.2228	14.6298	-2.40706
HMR_6916	ENSG00000123472	12.2228	14.6298	-2.40706
HMR_6916	ENSG00000071553	12.2228	14.6298	-2.40706
HMR_6916	ENSG00000105409	12.2228	14.6298	-2.40706
HMR_6916	ENSG00000186009	12.2228	14.6298	-2.40706
HMR_6916	ENSG00000186625	12.2228	14.6298	-2.40706
HMR_6916	ENSG00000143153	12.2228	14.6298	-2.40706
HMR_6916	ENSG00000143882	12.2228	14.6298	-2.40706
HMR_6916	ENSG00000110955	12.2228	14.6298	-2.40706
HMR_6916	ENSG00000234920	12.2228	14.6298	-2.40706
HMR_6916	ENSG00000159199	12.2228	14.6298	-2.40706
HMR_6916	ENSG00000129244	12.2228	14.6298	-2.40706
HMR_6916	ENSG00000101974	12.2228	14.6298	-2.40706
HMR_6916	ENSG00000073969	12.2228	14.6298	-2.40706
HMR_6916	ENSG00000101892	12.2228	14.6298	-2.40706
HMR_6916	ENSG00000154723	12.2228	14.6298	-2.40706
HMR_6916	ENSG00000229604	12.2228	14.6298	-2.40706
HMR_6916	ENSG00000099624	12.2228	14.6298	-2.40706
HMR_6916	ENSG00000018625	12.2228	14.6298	-2.40706
HMR_6916	ENSG00000004700	12.2228	14.6298	-2.40706
HMR_6916	ENSG00000116039	12.2228	14.6298	-2.40706
HMR_6916	ENSG00000163399	12.2228	14.6298	-2.40706
HMR_6916	ENSG00000054793	12.2228	14.6298	-2.40706
HMR_6916	ENSG00000114573	12.2228	14.6298	-2.40706
HMR_6916	ENSG00000154518	12.2228	14.6298	-2.40706
HMR_6916	ENSG00000070961	12.2228	14.6298	-2.40706
HMR_6916	ENSG00000118322	12.2228	14.6298	-2.40706
HMR_6916	ENSG00000068650	12.2228	14.6298	-2.40706
HMR_6916	ENSG00000156802	12.2228	14.6298	-2.40706
HMR_6916	ENSG00000135390	12.2228	14.6298	-2.40706
HMR_6916	ENSG00000105929	12.2228	14.6298	-2.40706
HMR_6916	ENSG00000113732	12.2228	14.6298	-2.40706
HMR_6916	ENSG00000124172	12.2228	14.6298	-2.40706
HMR_6916	ENSG00000167216	12.2228	14.6298	-2.40706
HMR_6328	ENSG00000169100	12.0481	10.5388	1.50931
HMR_6328	ENSG00000151729	12.0481	10.5388	1.50931
HMR_6328	ENSG00000005022	12.0481	10.5388	1.50931
HMR_4388	ENSG00000166796	12.0481	9.97267	2.07541
HMR_4388	ENSG00000111716	12.0481	9.97267	2.07541
HMR_4388	ENSG00000171989	12.0481	9.97267	2.07541
HMR_4388	ENSG00000166800	12.0481	9.97267	2.07541
HMR_4388	ENSG00000151116	12.0481	9.97267	2.07541
HMR_4363	ENSG00000111674	12.3581	7.80119	4.55692
HMR_4363	ENSG00000074800	12.3581	7.80119	4.55692
HMR_4363	ENSG00000108515	12.3581	7.80119	4.55692
HMR_6918	ENSG00000143149	8.90879	10.8142	-1.90539
HMR_6918	ENSG00000164405	8.90879	10.8142	-1.90539
HMR_6918	ENSG00000140740	8.90879	10.8142	-1.90539
HMR_6918	ENSG00000111275	8.90879	10.8142	-1.90539
HMR_6918	ENSG00000010256	8.90879	10.8142	-1.90539
HMR_6918	ENSG00000137124	8.90879	10.8142	-1.90539
HMR_6918	ENSG00000156467	8.90879	10.8142	-1.90539
HMR_6918	ENSG00000179091	8.90879	10.8142	-1.90539
HMR_6918	ENSG00000072210	8.90879	10.8142	-1.90539
HMR_6918	ENSG00000164904	8.90879	10.8142	-1.90539
HMR_6918	ENSG00000198727	8.90879	10.8142	-1.90539
HMR_6918	ENSG00000173660	8.90879	10.8142	-1.90539
HMR_6918	ENSG00000184076	8.90879	10.8142	-1.90539
HMR_6918	ENSG00000127540	8.90879	10.8142	-1.90539
HMR_6918	ENSG00000169021	8.90879	10.8142	-1.90539
HMR_4365	ENSG00000171314	-12.2996	-7.64547	4.65408
HMR_4365	ENSG00000226784	-12.2996	-7.64547	4.65408
HMR_4365	ENSG00000164708	-12.2996	-7.64547	4.65408
HMR_4365	ENSG00000172331	-12.2996	-7.64547	4.65408
HMR_4373	ENSG00000111640	-12.2895	-7.62466	4.66479
HMR_4373	ENSG00000178596	-12.2895	-7.62466	4.66479
HMR_4373	ENSG00000105679	-12.2895	-7.62466	4.66479
HMR_4368	ENSG00000154305	10.9957	6.99156	4.00417
HMR_4368	ENSG00000102144	10.9957	6.99156	4.00417
HMR_4368	ENSG00000096006	10.9957	6.99156	4.00417
HMR_4368	ENSG00000170950	10.9957	6.99156	4.00417
HMR_5043	ENSG00000075415	7.38864	6.61829	0.770355
HMR_4016	ENSG00000011052	-8.14481	-5.99891	2.14589
HMR_4016	ENSG00000143156	-8.14481	-5.99891	2.14589
HMR_4016	ENSG00000172113	-8.14481	-5.99891	2.14589
HMR_4016	ENSG00000103024	-8.14481	-5.99891	2.14589
HMR_4016	ENSG00000112981	-8.14481	-5.99891	2.14589
HMR_4016	ENSG00000243678	-8.14481	-5.99891	2.14589
HMR_4016	ENSG00000103202	-8.14481	-5.99891	2.14589
HMR_4016	ENSG00000123009	-8.14481	-5.99891	2.14589
HMR_4016	ENSG00000239672	-8.14481	-5.99891	2.14589
HMR_7702	ENSG00000137106	-6.94321	-6.97549	-0.0322748
HMR_4358	ENSG00000143627	7.01924	6.5443	0.474949
HMR_4358	ENSG00000143630	7.01924	6.5443	0.474949
HMR_4358	ENSG00000121900	7.01924	6.5443	0.474949
HMR_4358	ENSG00000067225	7.01924	6.5443	0.474949
HMR_4044	ENSG00000143156	-5.57132	-6.0854	-0.514075
HMR_4044	ENSG00000011052	-5.57132	-6.0854	-0.514075
HMR_4044	ENSG00000103024	-5.57132	-6.0854	-0.514075
HMR_4044	ENSG00000172113	-5.57132	-6.0854	-0.514075
HMR_4044	ENSG00000112981	-5.57132	-6.0854	-0.514075
HMR_4044	ENSG00000243678	-5.57132	-6.0854	-0.514075
HMR_4044	ENSG00000123009	-5.57132	-6.0854	-0.514075
HMR_4044	ENSG00000103202	-5.57132	-6.0854	-0.514075
HMR_4044	ENSG00000239672	-5.57132	-6.0854	-0.514075
HMR_5029	ENSG00000160326	-6.99948	-4.44393	2.55554
HMR_5029	ENSG00000117394	-6.99948	-4.44393	2.55554
HMR_5029	ENSG00000140675	-6.99948	-4.44393	2.55554
HMR_5029	ENSG00000136856	-6.99948	-4.44393	2.55554
HMR_5029	ENSG00000181856	-6.99948	-4.44393	2.55554
HMR_5029	ENSG00000109667	-6.99948	-4.44393	2.55554
HMR_5029	ENSG00000146411	-6.99948	-4.44393	2.55554
HMR_5029	ENSG00000059804	-6.99948	-4.44393	2.55554
HMR_5029	ENSG00000197241	-6.99948	-4.44393	2.55554
HMR_5029	ENSG00000173262	-6.99948	-4.44393	2.55554
HMR_5029	ENSG00000163581	-6.99948	-4.44393	2.55554
HMR_5029	ENSG00000133460	-6.99948	-4.44393	2.55554
HMR_5029	ENSG00000197496	-6.99948	-4.44393	2.55554
HMR_4375	ENSG00000149925	-8.25686	-3.65571	4.60115
HMR_4375	ENSG00000109107	-8.25686	-3.65571	4.60115
HMR_4375	ENSG00000136872	-8.25686	-3.65571	4.60115
HMR_1917	ENSG00000141458	8.52829	3.27369	5.2546
HMR_1917	ENSG00000115677	8.52829	3.27369	5.2546
HMR_5322	ENSG00000134294	-4.87822	-5.27129	-0.393067
HMR_5322	ENSG00000072041	-4.87822	-5.27129	-0.393067
HMR_5322	ENSG00000139209	-4.87822	-5.27129	-0.393067
HMR_5322	ENSG00000011083	-4.87822	-5.27129	-0.393067
HMR_5322	ENSG00000111371	-4.87822	-5.27129	-0.393067
HMR_5322	ENSG00000163817	-4.87822	-5.27129	-0.393067
HMR_6914	ENSG00000176340	4.45854	5.42283	-0.964291
HMR_6914	ENSG00000131174	4.45854	5.42283	-0.964291
HMR_6914	ENSG00000178741	4.45854	5.42283	-0.964291
HMR_6914	ENSG00000135940	4.45854	5.42283	-0.964291
HMR_6914	ENSG00000198712	4.45854	5.42283	-0.964291
HMR_6914	ENSG00000170516	4.45854	5.42283	-0.964291
HMR_6914	ENSG00000250630	4.45854	5.42283	-0.964291
HMR_6914	ENSG00000187581	4.45854	5.42283	-0.964291
HMR_6914	ENSG00000161281	4.45854	5.42283	-0.964291
HMR_6914	ENSG00000242836	4.45854	5.42283	-0.964291
HMR_6914	ENSG00000111775	4.45854	5.42283	-0.964291
HMR_6914	ENSG00000006695	4.45854	5.42283	-0.964291
HMR_6914	ENSG00000138495	4.45854	5.42283	-0.964291
HMR_6914	ENSG00000112695	4.45854	5.42283	-0.964291
HMR_6914	ENSG00000131055	4.45854	5.42283	-0.964291
HMR_6914	ENSG00000164919	4.45854	5.42283	-0.964291
HMR_6914	ENSG00000235957	4.45854	5.42283	-0.964291
HMR_6914	ENSG00000127184	4.45854	5.42283	-0.964291
HMR_6914	ENSG00000014919	4.45854	5.42283	-0.964291
HMR_6914	ENSG00000198804	4.45854	5.42283	-0.964291
HMR_6914	ENSG00000198938	4.45854	5.42283	-0.964291
HMR_6914	ENSG00000160471	4.45854	5.42283	-0.964291
HMR_6914	ENSG00000126267	4.45854	5.42283	-0.964291
HMR_6914	ENSG00000115944	4.45854	5.42283	-0.964291
HMR_6914	ENSG00000156885	4.45854	5.42283	-0.964291
HMR_6914	ENSG00000131143	4.45854	5.42283	-0.964291
HMR_5084	ENSG00000149150	5.34615	4.43721	0.908934
HMR_5084	ENSG00000155465	5.34615	4.43721	0.908934
HMR_5084	ENSG00000139514	5.34615	4.43721	0.908934
HMR_5084	ENSG00000130876	5.34615	4.43721	0.908934
HMR_5084	ENSG00000167703	5.34615	4.43721	0.908934
HMR_5084	ENSG00000103257	5.34615	4.43721	0.908934
HMR_5084	ENSG00000168003	5.34615	4.43721	0.908934
HMR_5084	ENSG00000092068	5.34615	4.43721	0.908934
HMR_5084	ENSG00000123643	5.34615	4.43721	0.908934
HMR_5084	ENSG00000165349	5.34615	4.43721	0.908934
HMR_5084	ENSG00000003989	5.34615	4.43721	0.908934
HMR_6627	ENSG00000143627	-8.02761	-2.93752	5.09009
HMR_6627	ENSG00000067225	-8.02761	-2.93752	5.09009
HMR_4391	ENSG00000111669	6.00226	3.7437	2.25856
HMR_4391	ENSG00000230359	6.00226	3.7437	2.25856
HMR_6537	ENSG00000117448	-4.68116	-4.40323	0.27793
HMR_5487	ENSG00000168003	-5.39917	-2.95729	2.44187
HMR_5487	ENSG00000130876	-5.39917	-2.95729	2.44187
HMR_5487	ENSG00000103257	-5.39917	-2.95729	2.44187
HMR_4028	ENSG00000143156	3.67601	4.05696	-0.380946
HMR_4028	ENSG00000011052	3.67601	4.05696	-0.380946
HMR_4028	ENSG00000143627	3.67601	4.05696	-0.380946
HMR_4028	ENSG00000172113	3.67601	4.05696	-0.380946
HMR_4028	ENSG00000103024	3.67601	4.05696	-0.380946
HMR_4028	ENSG00000112981	3.67601	4.05696	-0.380946
HMR_4028	ENSG00000243678	3.67601	4.05696	-0.380946
HMR_4028	ENSG00000123009	3.67601	4.05696	-0.380946
HMR_4028	ENSG00000103202	3.67601	4.05696	-0.380946
HMR_4028	ENSG00000239672	3.67601	4.05696	-0.380946
HMR_4291	ENSG00000011052	5.69762	2.25116	3.44646
HMR_4291	ENSG00000143156	5.69762	2.25116	3.44646
HMR_4291	ENSG00000103024	5.69762	2.25116	3.44646
HMR_4291	ENSG00000172113	5.69762	2.25116	3.44646
HMR_4291	ENSG00000112981	5.69762	2.25116	3.44646
HMR_4291	ENSG00000243678	5.69762	2.25116	3.44646
HMR_4291	ENSG00000103202	5.69762	2.25116	3.44646
HMR_4291	ENSG00000123009	5.69762	2.25116	3.44646
HMR_4291	ENSG00000239672	5.69762	2.25116	3.44646
HMR_5448	ENSG00000188687	4.84846	2.60168	2.24678
HMR_5448	ENSG00000048392	4.84846	2.60168	2.24678
HMR_5448	ENSG00000171848	4.84846	2.60168	2.24678
HMR_5448	ENSG00000167325	4.84846	2.60168	2.24678
HMR_5448	ENSG00000080493	4.84846	2.60168	2.24678
HMR_6921	ENSG00000160194	3.30982	3.7999	-0.490079
HMR_6921	ENSG00000151366	3.30982	3.7999	-0.490079
HMR_6921	ENSG00000099795	3.30982	3.7999	-0.490079
HMR_6921	ENSG00000174886	3.30982	3.7999	-0.490079
HMR_6921	ENSG00000167774	3.30982	3.7999	-0.490079
HMR_6921	ENSG00000136521	3.30982	3.7999	-0.490079
HMR_6921	ENSG00000140990	3.30982	3.7999	-0.490079
HMR_6921	ENSG00000184983	3.30982	3.7999	-0.490079
HMR_6921	ENSG00000065518	3.30982	3.7999	-0.490079
HMR_6921	ENSG00000145494	3.30982	3.7999	-0.490079
HMR_6921	ENSG00000198695	3.30982	3.7999	-0.490079
HMR_6921	ENSG00000090266	3.30982	3.7999	-0.490079
HMR_6921	ENSG00000109390	3.30982	3.7999	-0.490079
HMR_6921	ENSG00000147123	3.30982	3.7999	-0.490079
HMR_6921	ENSG00000103356	3.30982	3.7999	-0.490079
HMR_6921	ENSG00000183648	3.30982	3.7999	-0.490079
HMR_6921	ENSG00000198763	3.30982	3.7999	-0.490079
HMR_6921	ENSG00000100075	3.30982	3.7999	-0.490079
HMR_6921	ENSG00000166136	3.30982	3.7999	-0.490079
HMR_6921	ENSG00000185633	3.30982	3.7999	-0.490079
HMR_6921	ENSG00000213619	3.30982	3.7999	-0.490079
HMR_6921	ENSG00000198840	3.30982	3.7999	-0.490079
HMR_6921	ENSG00000164258	3.30982	3.7999	-0.490079
HMR_6921	ENSG00000186010	3.30982	3.7999	-0.490079
HMR_6921	ENSG00000004779	3.30982	3.7999	-0.490079
HMR_6921	ENSG00000115286	3.30982	3.7999	-0.490079
HMR_6921	ENSG00000212907	3.30982	3.7999	-0.490079
HMR_6921	ENSG00000168653	3.30982	3.7999	-0.490079
HMR_6921	ENSG00000178127	3.30982	3.7999	-0.490079
HMR_6921	ENSG00000147684	3.30982	3.7999	-0.490079
HMR_6921	ENSG00000139180	3.30982	3.7999	-0.490079
HMR_6921	ENSG00000198886	3.30982	3.7999	-0.490079
HMR_6921	ENSG00000113141	3.30982	3.7999	-0.490079
HMR_6921	ENSG00000125356	3.30982	3.7999	-0.490079
HMR_6921	ENSG00000023228	3.30982	3.7999	-0.490079
HMR_6921	ENSG00000165264	3.30982	3.7999	-0.490079
HMR_6921	ENSG00000189043	3.30982	3.7999	-0.490079
HMR_6921	ENSG00000198786	3.30982	3.7999	-0.490079
HMR_6921	ENSG00000119421	3.30982	3.7999	-0.490079
HMR_6921	ENSG00000184752	3.30982	3.7999	-0.490079
HMR_6921	ENSG00000110717	3.30982	3.7999	-0.490079
HMR_6921	ENSG00000198888	3.30982	3.7999	-0.490079
HMR_6921	ENSG00000170906	3.30982	3.7999	-0.490079
HMR_6921	ENSG00000158864	3.30982	3.7999	-0.490079
HMR_6921	ENSG00000131495	3.30982	3.7999	-0.490079
HMR_6921	ENSG00000167792	3.30982	3.7999	-0.490079
HMR_6921	ENSG00000128609	3.30982	3.7999	-0.490079
HMR_6921	ENSG00000130414	3.30982	3.7999	-0.490079
HMR_6921	ENSG00000119013	3.30982	3.7999	-0.490079
HMR_5406	ENSG00000174990	2.9903	3.97329	-0.982992
HMR_5406	ENSG00000131686	2.9903	3.97329	-0.982992
HMR_5406	ENSG00000167434	2.9903	3.97329	-0.982992
HMR_5406	ENSG00000107159	2.9903	3.97329	-0.982992
HMR_5406	ENSG00000178538	2.9903	3.97329	-0.982992
HMR_5406	ENSG00000159593	2.9903	3.97329	-0.982992
HMR_5406	ENSG00000104267	2.9903	3.97329	-0.982992
HMR_5406	ENSG00000118298	2.9903	3.97329	-0.982992
HMR_5406	ENSG00000168748	2.9903	3.97329	-0.982992
HMR_5406	ENSG00000169239	2.9903	3.97329	-0.982992
HMR_5406	ENSG00000164879	2.9903	3.97329	-0.982992
HMR_5406	ENSG00000074410	2.9903	3.97329	-0.982992
HMR_5406	ENSG00000133742	2.9903	3.97329	-0.982992
HMR_5406	ENSG00000185015	2.9903	3.97329	-0.982992
HMR_5079	ENSG00000149150	2.9593	3.93954	-0.980236
HMR_5079	ENSG00000139514	2.9593	3.93954	-0.980236
HMR_5079	ENSG00000155465	2.9593	3.93954	-0.980236
HMR_5079	ENSG00000130876	2.9593	3.93954	-0.980236
HMR_5079	ENSG00000167703	2.9593	3.93954	-0.980236
HMR_5079	ENSG00000103257	2.9593	3.93954	-0.980236
HMR_5079	ENSG00000168003	2.9593	3.93954	-0.980236
HMR_5079	ENSG00000092068	2.9593	3.93954	-0.980236
HMR_5079	ENSG00000123643	2.9593	3.93954	-0.980236
HMR_5079	ENSG00000165349	2.9593	3.93954	-0.980236
HMR_5079	ENSG00000003989	2.9593	3.93954	-0.980236
HMR_3923	ENSG00000100075	2.98587	3.7398	-0.753934
HMR_3923	ENSG00000145020	2.98587	3.7398	-0.753934
HMR_3923	ENSG00000140905	2.98587	3.7398	-0.753934
HMR_3923	ENSG00000091140	2.98587	3.7398	-0.753934
HMR_3923	ENSG00000178445	2.98587	3.7398	-0.753934
HMR_5078	ENSG00000149150	-3.46727	-3.12281	0.344458
HMR_5078	ENSG00000155465	-3.46727	-3.12281	0.344458
HMR_5078	ENSG00000139514	-3.46727	-3.12281	0.344458
HMR_5078	ENSG00000167703	-3.46727	-3.12281	0.344458
HMR_5078	ENSG00000103257	-3.46727	-3.12281	0.344458
HMR_5078	ENSG00000168003	-3.46727	-3.12281	0.344458
HMR_5078	ENSG00000092068	-3.46727	-3.12281	0.344458
HMR_5078	ENSG00000123643	-3.46727	-3.12281	0.344458
HMR_5078	ENSG00000165349	-3.46727	-3.12281	0.344458
HMR_5078	ENSG00000003989	-3.46727	-3.12281	0.344458
HMR_4301	ENSG00000160226	2.88175	3.59504	-0.713289
HMR_4301	ENSG00000137261	2.88175	3.59504	-0.713289
HMR_4301	ENSG00000141959	2.88175	3.59504	-0.713289
HMR_4301	ENSG00000152556	2.88175	3.59504	-0.713289
HMR_4301	ENSG00000067057	2.88175	3.59504	-0.713289
HMR_4301	ENSG00000112294	2.88175	3.59504	-0.713289
HMR_4301	ENSG00000116141	2.88175	3.59504	-0.713289
HMR_4301	ENSG00000130957	2.88175	3.59504	-0.713289
HMR_5460	ENSG00000168003	6.25767	1.64504	4.61264
HMR_5460	ENSG00000130876	6.25767	1.64504	4.61264
HMR_5460	ENSG00000103257	6.25767	1.64504	4.61264
HMR_6020	ENSG00000100156	2.71085	3.54592	-0.835069
HMR_6020	ENSG00000168679	2.71085	3.54592	-0.835069
HMR_6020	ENSG00000118596	2.71085	3.54592	-0.835069
HMR_6020	ENSG00000155380	2.71085	3.54592	-0.835069
HMR_6020	ENSG00000141526	2.71085	3.54592	-0.835069
HMR_6020	ENSG00000170190	2.71085	3.54592	-0.835069
HMR_6020	ENSG00000108932	2.71085	3.54592	-0.835069
HMR_8427	ENSG00000131730	2.58112	3.63265	-1.05153
HMR_8427	ENSG00000223572	2.58112	3.63265	-1.05153
HMR_8427	ENSG00000237289	2.58112	3.63265	-1.05153
HMR_4584	ENSG00000131730	-2.58112	-3.63265	-1.05153
HMR_4584	ENSG00000166165	-2.58112	-3.63265	-1.05153
HMR_4584	ENSG00000104879	-2.58112	-3.63265	-1.05153
HMR_4584	ENSG00000237289	-2.58112	-3.63265	-1.05153
HMR_6013	ENSG00000100156	2.39663	3.81526	-1.41863
HMR_6013	ENSG00000170190	2.39663	3.81526	-1.41863
HMR_6013	ENSG00000118596	2.39663	3.81526	-1.41863
HMR_6013	ENSG00000155380	2.39663	3.81526	-1.41863
HMR_6013	ENSG00000141526	2.39663	3.81526	-1.41863
HMR_6013	ENSG00000168679	2.39663	3.81526	-1.41863
HMR_6013	ENSG00000108932	2.39663	3.81526	-1.41863
HMR_4885	ENSG00000171885	2.98738	2.95293	0.0344508
HMR_4885	ENSG00000165269	2.98738	2.95293	0.0344508
HMR_4885	ENSG00000100170	2.98738	2.95293	0.0344508
HMR_4885	ENSG00000161798	2.98738	2.95293	0.0344508
HMR_4885	ENSG00000086159	2.98738	2.95293	0.0344508
HMR_4885	ENSG00000165272	2.98738	2.95293	0.0344508
HMR_4885	ENSG00000103375	2.98738	2.95293	0.0344508
HMR_4885	ENSG00000240583	2.98738	2.95293	0.0344508
HMR_4885	ENSG00000167580	2.98738	2.95293	0.0344508
HMR_4885	ENSG00000143595	2.98738	2.95293	0.0344508
HMR_5088	ENSG00000149150	4.54257	1.92309	2.61948
HMR_5088	ENSG00000155465	4.54257	1.92309	2.61948
HMR_5088	ENSG00000139514	4.54257	1.92309	2.61948
HMR_5088	ENSG00000167703	4.54257	1.92309	2.61948
HMR_5088	ENSG00000103257	4.54257	1.92309	2.61948
HMR_5088	ENSG00000168003	4.54257	1.92309	2.61948
HMR_5088	ENSG00000092068	4.54257	1.92309	2.61948
HMR_5088	ENSG00000123643	4.54257	1.92309	2.61948
HMR_5088	ENSG00000165349	4.54257	1.92309	2.61948
HMR_5088	ENSG00000003989	4.54257	1.92309	2.61948
HMR_5091	ENSG00000149150	4.91235	1.71632	3.19602
HMR_5091	ENSG00000155465	4.91235	1.71632	3.19602
HMR_5091	ENSG00000139514	4.91235	1.71632	3.19602
HMR_5091	ENSG00000130876	4.91235	1.71632	3.19602
HMR_5091	ENSG00000167703	4.91235	1.71632	3.19602
HMR_5091	ENSG00000103257	4.91235	1.71632	3.19602
HMR_5091	ENSG00000168003	4.91235	1.71632	3.19602
HMR_5091	ENSG00000092068	4.91235	1.71632	3.19602
HMR_5091	ENSG00000123643	4.91235	1.71632	3.19602
HMR_5091	ENSG00000165349	4.91235	1.71632	3.19602
HMR_5091	ENSG00000003989	4.91235	1.71632	3.19602
HMR_8733	ENSG00000168003	6.83334	1.21119	5.62215
HMR_8733	ENSG00000130876	6.83334	1.21119	5.62215
HMR_6911	ENSG00000140374	4.07304	1.92966	2.14337
HMR_6911	ENSG00000105379	4.07304	1.92966	2.14337
HMR_6911	ENSG00000171503	4.07304	1.92966	2.14337
HMR_6911	ENSG00000143252	4.07304	1.92966	2.14337
HMR_5070	ENSG00000149150	3.34982	2.33793	1.01189
HMR_5070	ENSG00000139514	3.34982	2.33793	1.01189
HMR_5070	ENSG00000155465	3.34982	2.33793	1.01189
HMR_5070	ENSG00000167703	3.34982	2.33793	1.01189
HMR_5070	ENSG00000103257	3.34982	2.33793	1.01189
HMR_5070	ENSG00000168003	3.34982	2.33793	1.01189
HMR_5070	ENSG00000092068	3.34982	2.33793	1.01189
HMR_5070	ENSG00000123643	3.34982	2.33793	1.01189
HMR_5070	ENSG00000165349	3.34982	2.33793	1.01189
HMR_5070	ENSG00000003989	3.34982	2.33793	1.01189
HMR_6018	ENSG00000100156	2.24231	3.48106	-1.23874
HMR_6018	ENSG00000168679	2.24231	3.48106	-1.23874
HMR_6018	ENSG00000118596	2.24231	3.48106	-1.23874
HMR_6018	ENSG00000155380	2.24231	3.48106	-1.23874
HMR_6018	ENSG00000141526	2.24231	3.48106	-1.23874
HMR_6018	ENSG00000170190	2.24231	3.48106	-1.23874
HMR_6018	ENSG00000108932	2.24231	3.48106	-1.23874
HMR_5073	ENSG00000149150	4.75237	1.57093	3.18144
HMR_5073	ENSG00000155465	4.75237	1.57093	3.18144
HMR_5073	ENSG00000139514	4.75237	1.57093	3.18144
HMR_5073	ENSG00000167703	4.75237	1.57093	3.18144
HMR_5073	ENSG00000103257	4.75237	1.57093	3.18144
HMR_5073	ENSG00000168003	4.75237	1.57093	3.18144
HMR_5073	ENSG00000092068	4.75237	1.57093	3.18144
HMR_5073	ENSG00000123643	4.75237	1.57093	3.18144
HMR_5073	ENSG00000165349	4.75237	1.57093	3.18144
HMR_5073	ENSG00000003989	4.75237	1.57093	3.18144
HMR_4420	ENSG00000143156	2.15012	3.21038	-1.06026
HMR_4420	ENSG00000011052	2.15012	3.21038	-1.06026
HMR_4420	ENSG00000103024	2.15012	3.21038	-1.06026
HMR_4420	ENSG00000172113	2.15012	3.21038	-1.06026
HMR_4420	ENSG00000112981	2.15012	3.21038	-1.06026
HMR_4420	ENSG00000243678	2.15012	3.21038	-1.06026
HMR_4420	ENSG00000103202	2.15012	3.21038	-1.06026
HMR_4420	ENSG00000123009	2.15012	3.21038	-1.06026
HMR_4420	ENSG00000239672	2.15012	3.21038	-1.06026
HMR_4686	ENSG00000143149	4.10468	1.67688	2.4278
HMR_4686	ENSG00000111275	4.10468	1.67688	2.4278
HMR_4686	ENSG00000006534	4.10468	1.67688	2.4278
HMR_4686	ENSG00000158125	4.10468	1.67688	2.4278
HMR_4686	ENSG00000137124	4.10468	1.67688	2.4278
HMR_4686	ENSG00000072210	4.10468	1.67688	2.4278
HMR_4686	ENSG00000184254	4.10468	1.67688	2.4278
HMR_4686	ENSG00000164904	4.10468	1.67688	2.4278
HMR_4686	ENSG00000132746	4.10468	1.67688	2.4278
HMR_4686	ENSG00000108602	4.10468	1.67688	2.4278
HMR_4683	ENSG00000143149	4.10468	1.67688	2.4278
HMR_4683	ENSG00000188833	4.10468	1.67688	2.4278
HMR_4683	ENSG00000111275	4.10468	1.67688	2.4278
HMR_4683	ENSG00000006534	4.10468	1.67688	2.4278
HMR_4683	ENSG00000168032	4.10468	1.67688	2.4278
HMR_4683	ENSG00000137124	4.10468	1.67688	2.4278
HMR_4683	ENSG00000072210	4.10468	1.67688	2.4278
HMR_4683	ENSG00000184254	4.10468	1.67688	2.4278
HMR_4683	ENSG00000138185	4.10468	1.67688	2.4278
HMR_4683	ENSG00000164904	4.10468	1.67688	2.4278
HMR_4683	ENSG00000132746	4.10468	1.67688	2.4278
HMR_4683	ENSG00000108602	4.10468	1.67688	2.4278
HMR_7891	ENSG00000011052	5.09955	1.33051	3.76904
HMR_7891	ENSG00000239672	5.09955	1.33051	3.76904
HMR_4605	ENSG00000143149	2.03884	3.27448	-1.23563
HMR_4605	ENSG00000111275	2.03884	3.27448	-1.23563
HMR_4605	ENSG00000006534	2.03884	3.27448	-1.23563
HMR_4605	ENSG00000165092	2.03884	3.27448	-1.23563
HMR_4605	ENSG00000137124	2.03884	3.27448	-1.23563
HMR_4605	ENSG00000072210	2.03884	3.27448	-1.23563
HMR_4605	ENSG00000164904	2.03884	3.27448	-1.23563
HMR_4605	ENSG00000184254	2.03884	3.27448	-1.23563
HMR_4605	ENSG00000132746	2.03884	3.27448	-1.23563
HMR_4605	ENSG00000108602	2.03884	3.27448	-1.23563
HMR_4688	ENSG00000160194	-2.03884	-3.27448	-1.23563
HMR_4688	ENSG00000151366	-2.03884	-3.27448	-1.23563
HMR_4688	ENSG00000099795	-2.03884	-3.27448	-1.23563
HMR_4688	ENSG00000006534	-2.03884	-3.27448	-1.23563
HMR_4688	ENSG00000167774	-2.03884	-3.27448	-1.23563
HMR_4688	ENSG00000174886	-2.03884	-3.27448	-1.23563
HMR_4688	ENSG00000140990	-2.03884	-3.27448	-1.23563
HMR_4688	ENSG00000164904	-2.03884	-3.27448	-1.23563
HMR_4688	ENSG00000136521	-2.03884	-3.27448	-1.23563
HMR_4688	ENSG00000184983	-2.03884	-3.27448	-1.23563
HMR_4688	ENSG00000065518	-2.03884	-3.27448	-1.23563
HMR_4688	ENSG00000145494	-2.03884	-3.27448	-1.23563
HMR_4688	ENSG00000090266	-2.03884	-3.27448	-1.23563
HMR_4688	ENSG00000109390	-2.03884	-3.27448	-1.23563
HMR_4688	ENSG00000147123	-2.03884	-3.27448	-1.23563
HMR_4688	ENSG00000111275	-2.03884	-3.27448	-1.23563
HMR_4688	ENSG00000130414	-2.03884	-3.27448	-1.23563
HMR_4688	ENSG00000183648	-2.03884	-3.27448	-1.23563
HMR_4688	ENSG00000103356	-2.03884	-3.27448	-1.23563
HMR_4688	ENSG00000166136	-2.03884	-3.27448	-1.23563
HMR_4688	ENSG00000072210	-2.03884	-3.27448	-1.23563
HMR_4688	ENSG00000185633	-2.03884	-3.27448	-1.23563
HMR_4688	ENSG00000213619	-2.03884	-3.27448	-1.23563
HMR_4688	ENSG00000164258	-2.03884	-3.27448	-1.23563
HMR_4688	ENSG00000186010	-2.03884	-3.27448	-1.23563
HMR_4688	ENSG00000108602	-2.03884	-3.27448	-1.23563
HMR_4688	ENSG00000004779	-2.03884	-3.27448	-1.23563
HMR_4688	ENSG00000168653	-2.03884	-3.27448	-1.23563
HMR_4688	ENSG00000115286	-2.03884	-3.27448	-1.23563
HMR_4688	ENSG00000165092	-2.03884	-3.27448	-1.23563
HMR_4688	ENSG00000178127	-2.03884	-3.27448	-1.23563
HMR_4688	ENSG00000147684	-2.03884	-3.27448	-1.23563
HMR_4688	ENSG00000139180	-2.03884	-3.27448	-1.23563
HMR_4688	ENSG00000113141	-2.03884	-3.27448	-1.23563
HMR_4688	ENSG00000125356	-2.03884	-3.27448	-1.23563
HMR_4688	ENSG00000023228	-2.03884	-3.27448	-1.23563
HMR_4688	ENSG00000184254	-2.03884	-3.27448	-1.23563
HMR_4688	ENSG00000189043	-2.03884	-3.27448	-1.23563
HMR_4688	ENSG00000165264	-2.03884	-3.27448	-1.23563
HMR_4688	ENSG00000143149	-2.03884	-3.27448	-1.23563
HMR_4688	ENSG00000184752	-2.03884	-3.27448	-1.23563
HMR_4688	ENSG00000119421	-2.03884	-3.27448	-1.23563
HMR_4688	ENSG00000170906	-2.03884	-3.27448	-1.23563
HMR_4688	ENSG00000110717	-2.03884	-3.27448	-1.23563
HMR_4688	ENSG00000137124	-2.03884	-3.27448	-1.23563
HMR_4688	ENSG00000158864	-2.03884	-3.27448	-1.23563
HMR_4688	ENSG00000131495	-2.03884	-3.27448	-1.23563
HMR_4688	ENSG00000167792	-2.03884	-3.27448	-1.23563
HMR_4688	ENSG00000128609	-2.03884	-3.27448	-1.23563
HMR_4688	ENSG00000132746	-2.03884	-3.27448	-1.23563
HMR_4688	ENSG00000119013	-2.03884	-3.27448	-1.23563
HMR_4858	ENSG00000059804	3.01706	2.03188	0.985177
HMR_4858	ENSG00000117394	3.01706	2.03188	0.985177
HMR_4858	ENSG00000163581	3.01706	2.03188	0.985177
HMR_4858	ENSG00000197496	3.01706	2.03188	0.985177
HMR_4858	ENSG00000136856	3.01706	2.03188	0.985177
HMR_0155	ENSG00000113396	2.61818	2.29397	0.324209
HMR_0155	ENSG00000170231	2.61818	2.29397	0.324209
HMR_0155	ENSG00000164434	2.61818	2.29397	0.324209
HMR_0155	ENSG00000135218	2.61818	2.29397	0.324209
HMR_0155	ENSG00000170323	2.61818	2.29397	0.324209
HMR_0155	ENSG00000197416	2.61818	2.29397	0.324209
HMR_0155	ENSG00000140284	2.61818	2.29397	0.324209
HMR_0155	ENSG00000163586	2.61818	2.29397	0.324209
HMR_0155	ENSG00000167114	2.61818	2.29397	0.324209
HMR_0155	ENSG00000145384	2.61818	2.29397	0.324209
HMR_0155	ENSG00000143554	2.61818	2.29397	0.324209
HMR_0155	ENSG00000130304	2.61818	2.29397	0.324209
HMR_0155	ENSG00000121769	2.61818	2.29397	0.324209
HMR_0155	ENSG00000164687	2.61818	2.29397	0.324209
HMR_0155	ENSG00000083807	2.61818	2.29397	0.324209
HMR_0155	ENSG00000205186	2.61818	2.29397	0.324209
HMR_4145	ENSG00000062485	-2.99205	-1.9852	1.00685
HMR_3955	ENSG00000167434	2.98974	1.96393	1.02582
HMR_3955	ENSG00000107159	2.98974	1.96393	1.02582
HMR_3955	ENSG00000118298	2.98974	1.96393	1.02582
HMR_3955	ENSG00000104267	2.98974	1.96393	1.02582
HMR_3955	ENSG00000168748	2.98974	1.96393	1.02582
HMR_3955	ENSG00000164879	2.98974	1.96393	1.02582
HMR_3955	ENSG00000074410	2.98974	1.96393	1.02582
HMR_3955	ENSG00000133742	2.98974	1.96393	1.02582
HMR_3955	ENSG00000185015	2.98974	1.96393	1.02582
HMR_0766	ENSG00000170266	2.99058	1.94874	1.04184
HMR_0766	ENSG00000115850	2.99058	1.94874	1.04184
HMR_0770	ENSG00000139433	2.99058	1.94874	1.04184
HMR_4964	ENSG00000100075	-2.95459	-1.96965	0.984935
HMR_4486	ENSG00000156510	3.89002	1.48894	2.40108
HMR_4486	ENSG00000106633	3.89002	1.48894	2.40108
HMR_4486	ENSG00000197142	3.89002	1.48894	2.40108
HMR_4486	ENSG00000151726	3.89002	1.48894	2.40108
HMR_4486	ENSG00000159399	3.89002	1.48894	2.40108
HMR_4486	ENSG00000123983	3.89002	1.48894	2.40108
HMR_4486	ENSG00000068366	3.89002	1.48894	2.40108
HMR_4486	ENSG00000160883	3.89002	1.48894	2.40108
HMR_4486	ENSG00000156515	3.89002	1.48894	2.40108
HMR_4486	ENSG00000140284	3.89002	1.48894	2.40108
HMR_4486	ENSG00000164398	3.89002	1.48894	2.40108
HMR_4193	ENSG00000143627	2.301	2.46211	-0.161115
HMR_4193	ENSG00000100075	2.301	2.46211	-0.161115
HMR_4193	ENSG00000143630	2.301	2.46211	-0.161115
HMR_4193	ENSG00000067225	2.301	2.46211	-0.161115
HMR_4792	ENSG00000182199	-2.01998	-2.79493	-0.774949
HMR_4949	ENSG00000103569	2.32607	2.38002	-0.0539523
HMR_4949	ENSG00000100170	2.32607	2.38002	-0.0539523
HMR_4949	ENSG00000141469	2.32607	2.38002	-0.0539523
HMR_4949	ENSG00000132874	2.32607	2.38002	-0.0539523
HMR_4949	ENSG00000105641	2.32607	2.38002	-0.0539523
HMR_6614	ENSG00000011052	-9.3925	-0.587268	8.80523
HMR_6614	ENSG00000143156	-9.3925	-0.587268	8.80523
HMR_6614	ENSG00000172113	-9.3925	-0.587268	8.80523
HMR_6614	ENSG00000103024	-9.3925	-0.587268	8.80523
HMR_6614	ENSG00000112981	-9.3925	-0.587268	8.80523
HMR_6614	ENSG00000243678	-9.3925	-0.587268	8.80523
HMR_6614	ENSG00000103202	-9.3925	-0.587268	8.80523
HMR_6614	ENSG00000123009	-9.3925	-0.587268	8.80523
HMR_6614	ENSG00000239672	-9.3925	-0.587268	8.80523
HMR_6002	ENSG00000100156	-2.09714	-2.60428	-0.507147
HMR_6002	ENSG00000168679	-2.09714	-2.60428	-0.507147
HMR_6002	ENSG00000118596	-2.09714	-2.60428	-0.507147
HMR_6002	ENSG00000155380	-2.09714	-2.60428	-0.507147
HMR_6002	ENSG00000141526	-2.09714	-2.60428	-0.507147
HMR_6002	ENSG00000170190	-2.09714	-2.60428	-0.507147
HMR_6002	ENSG00000108932	-2.09714	-2.60428	-0.507147
HMR_7865	ENSG00000162368	2.7328	1.98531	0.74749
HMR_6039	ENSG00000100156	2.58496	2.03155	0.55341
HMR_6039	ENSG00000168679	2.58496	2.03155	0.55341
HMR_6039	ENSG00000118596	2.58496	2.03155	0.55341
HMR_6039	ENSG00000155380	2.58496	2.03155	0.55341
HMR_6039	ENSG00000141526	2.58496	2.03155	0.55341
HMR_6039	ENSG00000170190	2.58496	2.03155	0.55341
HMR_6039	ENSG00000108932	2.58496	2.03155	0.55341
HMR_4381	ENSG00000105220	-3.10702	-1.64976	1.45726
HMR_7892	ENSG00000011052	-1.57045	-3.20161	-1.63116
HMR_7892	ENSG00000239672	-1.57045	-3.20161	-1.63116
HMR_5076	ENSG00000149150	2.80875	1.7679	1.04086
HMR_5076	ENSG00000155465	2.80875	1.7679	1.04086
HMR_5076	ENSG00000139514	2.80875	1.7679	1.04086
HMR_5076	ENSG00000167703	2.80875	1.7679	1.04086
HMR_5076	ENSG00000130876	2.80875	1.7679	1.04086
HMR_5076	ENSG00000103257	2.80875	1.7679	1.04086
HMR_5076	ENSG00000168003	2.80875	1.7679	1.04086
HMR_5076	ENSG00000165349	2.80875	1.7679	1.04086
HMR_5076	ENSG00000092068	2.80875	1.7679	1.04086
HMR_5076	ENSG00000123643	2.80875	1.7679	1.04086
HMR_5076	ENSG00000164363	2.80875	1.7679	1.04086
HMR_5076	ENSG00000003989	2.80875	1.7679	1.04086
HMR_8453	ENSG00000162368	2.708	1.78556	0.922446
HMR_6042	ENSG00000100156	3.79214	1.26874	2.5234
HMR_6042	ENSG00000168679	3.79214	1.26874	2.5234
HMR_6042	ENSG00000118596	3.79214	1.26874	2.5234
HMR_6042	ENSG00000155380	3.79214	1.26874	2.5234
HMR_6042	ENSG00000141526	3.79214	1.26874	2.5234
HMR_6042	ENSG00000170190	3.79214	1.26874	2.5234
HMR_6042	ENSG00000108932	3.79214	1.26874	2.5234
HMR_8507	ENSG00000147576	1.92564	2.38479	-0.459146
HMR_8507	ENSG00000172955	1.92564	2.38479	-0.459146
HMR_8507	ENSG00000198099	1.92564	2.38479	-0.459146
HMR_8507	ENSG00000248144	1.92564	2.38479	-0.459146
HMR_8507	ENSG00000180011	1.92564	2.38479	-0.459146
HMR_8507	ENSG00000196616	1.92564	2.38479	-0.459146
HMR_8507	ENSG00000187758	1.92564	2.38479	-0.459146
HMR_8507	ENSG00000197894	1.92564	2.38479	-0.459146
HMR_8507	ENSG00000196344	1.92564	2.38479	-0.459146
HMR_8452	ENSG00000162368	2.02254	2.24205	-0.219509
HMR_4523	ENSG00000151552	-2.77697	-1.62873	1.14823
HMR_4523	ENSG00000131828	-2.77697	-1.62873	1.14823
HMR_4523	ENSG00000168291	-2.77697	-1.62873	1.14823
HMR_4523	ENSG00000163114	-2.77697	-1.62873	1.14823
HMR_6005	ENSG00000100156	1.89748	2.31949	-0.422002
HMR_6005	ENSG00000168679	1.89748	2.31949	-0.422002
HMR_6005	ENSG00000118596	1.89748	2.31949	-0.422002
HMR_6005	ENSG00000155380	1.89748	2.31949	-0.422002
HMR_6005	ENSG00000141526	1.89748	2.31949	-0.422002
HMR_6005	ENSG00000170190	1.89748	2.31949	-0.422002
HMR_6005	ENSG00000108932	1.89748	2.31949	-0.422002
HMR_4315	ENSG00000140263	2.22769	1.96849	0.259201
HMR_4316	ENSG00000198074	-2.22769	-1.96849	0.259201
HMR_4316	ENSG00000085662	-2.22769	-1.96849	0.259201
HMR_4586	ENSG00000143149	-2.14304	-1.9828	0.160242
HMR_4586	ENSG00000072210	-2.14304	-1.9828	0.160242
HMR_4586	ENSG00000182054	-2.14304	-1.9828	0.160242
HMR_4586	ENSG00000111275	-2.14304	-1.9828	0.160242
HMR_4586	ENSG00000164904	-2.14304	-1.9828	0.160242
HMR_4586	ENSG00000138413	-2.14304	-1.9828	0.160242
HMR_4586	ENSG00000137124	-2.14304	-1.9828	0.160242
HMR_0713	ENSG00000100644	3.45929	1.21433	2.24496
HMR_5994	ENSG00000141485	-2.89748	-1.44703	1.45046
HMR_5994	ENSG00000100075	-2.89748	-1.44703	1.45046
HMR_5994	ENSG00000007216	-2.89748	-1.44703	1.45046
HMR_6028	ENSG00000100156	1.84288	2.20578	-0.3629
HMR_6028	ENSG00000168679	1.84288	2.20578	-0.3629
HMR_6028	ENSG00000118596	1.84288	2.20578	-0.3629
HMR_6028	ENSG00000155380	1.84288	2.20578	-0.3629
HMR_6028	ENSG00000141526	1.84288	2.20578	-0.3629
HMR_6028	ENSG00000170190	1.84288	2.20578	-0.3629
HMR_6028	ENSG00000108932	1.84288	2.20578	-0.3629
HMR_4588	ENSG00000182054	2.09074	1.93051	0.160222
HMR_4588	ENSG00000138413	2.09074	1.93051	0.160222
HMR_4588	ENSG00000158125	2.09074	1.93051	0.160222
HMR_6004	ENSG00000100156	1.33782	2.99937	-1.66155
HMR_6004	ENSG00000168679	1.33782	2.99937	-1.66155
HMR_6004	ENSG00000118596	1.33782	2.99937	-1.66155
HMR_6004	ENSG00000155380	1.33782	2.99937	-1.66155
HMR_6004	ENSG00000141526	1.33782	2.99937	-1.66155
HMR_6004	ENSG00000170190	1.33782	2.99937	-1.66155
HMR_6004	ENSG00000108932	1.33782	2.99937	-1.66155
HMR_6638	ENSG00000135437	2.71013	1.46376	1.24637
HMR_6638	ENSG00000107618	2.71013	1.46376	1.24637
HMR_6638	ENSG00000140522	2.71013	1.46376	1.24637
HMR_6638	ENSG00000170786	2.71013	1.46376	1.24637
HMR_6638	ENSG00000072042	2.71013	1.46376	1.24637
HMR_6638	ENSG00000139547	2.71013	1.46376	1.24637
HMR_6638	ENSG00000025423	2.71013	1.46376	1.24637
HMR_4410	ENSG00000091483	1.99009	1.98645	0.00364388
HMR_5470	ENSG00000168003	-1.36668	-2.88965	-1.52296
HMR_5470	ENSG00000130876	-1.36668	-2.88965	-1.52296
HMR_5470	ENSG00000103257	-1.36668	-2.88965	-1.52296
HMR_8925	ENSG00000115616	1.99638	1.96817	0.0282136
HMR_8925	ENSG00000066230	1.99638	1.96817	0.0282136
HMR_8925	ENSG00000090020	1.99638	1.96817	0.0282136
HMR_5492	ENSG00000168003	5.6045	0.689927	4.91457
HMR_5492	ENSG00000130876	5.6045	0.689927	4.91457
HMR_5492	ENSG00000103257	5.6045	0.689927	4.91457
HMR_5077	ENSG00000149150	2.83149	1.31076	1.52073
HMR_5077	ENSG00000139514	2.83149	1.31076	1.52073
HMR_5077	ENSG00000155465	2.83149	1.31076	1.52073
HMR_5077	ENSG00000130876	2.83149	1.31076	1.52073
HMR_5077	ENSG00000167703	2.83149	1.31076	1.52073
HMR_5077	ENSG00000103257	2.83149	1.31076	1.52073
HMR_5077	ENSG00000168003	2.83149	1.31076	1.52073
HMR_5077	ENSG00000092068	2.83149	1.31076	1.52073
HMR_5077	ENSG00000123643	2.83149	1.31076	1.52073
HMR_5077	ENSG00000165349	2.83149	1.31076	1.52073
HMR_5077	ENSG00000003989	2.83149	1.31076	1.52073
HMR_4568	ENSG00000090402	3.16602	1.13761	2.02841
HMR_4568	ENSG00000067057	3.16602	1.13761	2.02841
HMR_4568	ENSG00000141959	3.16602	1.13761	2.02841
HMR_4568	ENSG00000130957	3.16602	1.13761	2.02841
HMR_4568	ENSG00000152556	3.16602	1.13761	2.02841
HMR_0444	ENSG00000165269	1.95102	1.80969	0.141333
HMR_0444	ENSG00000165272	1.95102	1.80969	0.141333
HMR_0453	ENSG00000147576	1.94864	1.80634	0.142292
HMR_0453	ENSG00000228716	1.94864	1.80634	0.142292
HMR_0453	ENSG00000117448	1.94864	1.80634	0.142292
HMR_0453	ENSG00000172955	1.94864	1.80634	0.142292
HMR_0453	ENSG00000198099	1.94864	1.80634	0.142292
HMR_0453	ENSG00000248144	1.94864	1.80634	0.142292
HMR_0453	ENSG00000196616	1.94864	1.80634	0.142292
HMR_0453	ENSG00000187758	1.94864	1.80634	0.142292
HMR_0453	ENSG00000197894	1.94864	1.80634	0.142292
HMR_0453	ENSG00000085662	1.94864	1.80634	0.142292
HMR_0453	ENSG00000196344	1.94864	1.80634	0.142292
HMR_5092	ENSG00000149150	-1.07632	-3.20021	-2.12389
HMR_5092	ENSG00000155465	-1.07632	-3.20021	-2.12389
HMR_5092	ENSG00000139514	-1.07632	-3.20021	-2.12389
HMR_5092	ENSG00000167703	-1.07632	-3.20021	-2.12389
HMR_5092	ENSG00000103257	-1.07632	-3.20021	-2.12389
HMR_5092	ENSG00000168003	-1.07632	-3.20021	-2.12389
HMR_5092	ENSG00000092068	-1.07632	-3.20021	-2.12389
HMR_5092	ENSG00000123643	-1.07632	-3.20021	-2.12389
HMR_5092	ENSG00000165349	-1.07632	-3.20021	-2.12389
HMR_5092	ENSG00000003989	-1.07632	-3.20021	-2.12389
HMR_8508	ENSG00000147576	1.91564	1.79111	0.124531
HMR_8508	ENSG00000172955	1.91564	1.79111	0.124531
HMR_8508	ENSG00000248144	1.91564	1.79111	0.124531
HMR_8508	ENSG00000198099	1.91564	1.79111	0.124531
HMR_8508	ENSG00000180011	1.91564	1.79111	0.124531
HMR_8508	ENSG00000196616	1.91564	1.79111	0.124531
HMR_8508	ENSG00000187758	1.91564	1.79111	0.124531
HMR_8508	ENSG00000197894	1.91564	1.79111	0.124531
HMR_8508	ENSG00000196344	1.91564	1.79111	0.124531
HMR_9190	ENSG00000168003	1.65719	2.06815	-0.410969
HMR_9190	ENSG00000130876	1.65719	2.06815	-0.410969
HMR_3944	UGP1	2.73673	1.24387	1.49286
HMR_3944	ENSG00000169764	2.73673	1.24387	1.49286
HMR_7864	ENSG00000162368	1.89349	1.7735	0.119986
HMR_6035	ENSG00000100156	1.77287	1.75089	0.021981
HMR_6035	ENSG00000170190	1.77287	1.75089	0.021981
HMR_6035	ENSG00000118596	1.77287	1.75089	0.021981
HMR_6035	ENSG00000155380	1.77287	1.75089	0.021981
HMR_6035	ENSG00000141526	1.77287	1.75089	0.021981
HMR_6035	ENSG00000168679	1.77287	1.75089	0.021981
HMR_6035	ENSG00000108932	1.77287	1.75089	0.021981
HMR_3935	ENSG00000117305	2.69988	1.12888	1.571
HMR_3933	ENSG00000197894	-2.69988	-1.12888	1.571
HMR_3933	ENSG00000172955	-2.69988	-1.12888	1.571
HMR_8530	ENSG00000197894	-2.69331	-1.10995	1.58336
HMR_4295	ENSG00000076555	1.52872	1.93685	-0.408134
HMR_6033	ENSG00000100156	1.55807	1.89027	-0.332199
HMR_6033	ENSG00000170190	1.55807	1.89027	-0.332199
HMR_6033	ENSG00000118596	1.55807	1.89027	-0.332199
HMR_6033	ENSG00000155380	1.55807	1.89027	-0.332199
HMR_6033	ENSG00000141526	1.55807	1.89027	-0.332199
HMR_6033	ENSG00000168679	1.55807	1.89027	-0.332199
HMR_6033	ENSG00000108932	1.55807	1.89027	-0.332199
HMR_8509	ENSG00000053371	1.58926	1.83545	-0.246184
HMR_8509	ENSG00000085662	1.58926	1.83545	-0.246184
HMR_8509	ENSG00000117448	1.58926	1.83545	-0.246184
HMR_2601	ENSG00000095321	-1.52238	-1.91572	-0.393342
HMR_2601	ENSG00000157184	-1.52238	-1.91572	-0.393342
HMR_2600	ENSG00000175003	1.52238	1.91572	-0.393342
HMR_2600	ENSG00000197119	1.52238	1.91572	-0.393342
HMR_2600	ENSG00000197208	1.52238	1.91572	-0.393342
HMR_2600	ENSG00000178537	1.52238	1.91572	-0.393342
HMR_2600	ENSG00000149742	1.52238	1.91572	-0.393342
HMR_2599	ENSG00000169169	1.51849	1.9095	-0.391005
HMR_2599	ENSG00000205560	1.51849	1.9095	-0.391005
HMR_2599	ENSG00000110090	1.51849	1.9095	-0.391005
HMR_4421	ENSG00000143627	10.2514	0.261011	9.99038
HMR_4421	ENSG00000100075	10.2514	0.261011	9.99038
HMR_4421	ENSG00000143630	10.2514	0.261011	9.99038
HMR_4421	ENSG00000067225	10.2514	0.261011	9.99038
HMR_5328	ENSG00000105143	2.23787	1.16064	1.07724
HMR_5328	ENSG00000106688	2.23787	1.16064	1.07724
HMR_5328	ENSG00000079215	2.23787	1.16064	1.07724
HMR_5328	ENSG00000178537	2.23787	1.16064	1.07724
HMR_5328	ENSG00000110436	2.23787	1.16064	1.07724
HMR_2088	ENSG00000005381	-2.52385	-0.989054	1.5348
HMR_2088	ENSG00000117592	-2.52385	-0.989054	1.5348
HMR_2088	ENSG00000121053	-2.52385	-0.989054	1.5348
HMR_2088	ENSG00000115705	-2.52385	-0.989054	1.5348
HMR_2089	ENSG00000005381	2.52385	0.989054	1.5348
HMR_2089	ENSG00000117592	2.52385	0.989054	1.5348
HMR_2089	ENSG00000121053	2.52385	0.989054	1.5348
HMR_2089	ENSG00000115705	2.52385	0.989054	1.5348
HMR_8464	ENSG00000162368	0.928617	2.68736	-1.75875
HMR_6631	ENSG00000147576	2.29731	1.06396	1.23335
HMR_6631	ENSG00000135437	2.29731	1.06396	1.23335
HMR_6631	ENSG00000172955	2.29731	1.06396	1.23335
HMR_6631	ENSG00000198099	2.29731	1.06396	1.23335
HMR_6631	ENSG00000248144	2.29731	1.06396	1.23335
HMR_6631	ENSG00000196616	2.29731	1.06396	1.23335
HMR_6631	ENSG00000187758	2.29731	1.06396	1.23335
HMR_6631	ENSG00000197894	2.29731	1.06396	1.23335
HMR_6631	ENSG00000170786	2.29731	1.06396	1.23335
HMR_6631	ENSG00000025423	2.29731	1.06396	1.23335
HMR_6631	ENSG00000196344	2.29731	1.06396	1.23335
HMR_4774	ENSG00000160226	1.58346	1.5142	0.0692625
HMR_4774	ENSG00000067057	1.58346	1.5142	0.0692625
HMR_4774	ENSG00000116141	1.58346	1.5142	0.0692625
HMR_4774	ENSG00000141959	1.58346	1.5142	0.0692625
HMR_4774	ENSG00000130957	1.58346	1.5142	0.0692625
HMR_4774	ENSG00000152556	1.58346	1.5142	0.0692625
HMR_4775	ENSG00000160226	1.58346	1.5142	0.0692625
HMR_4775	ENSG00000138356	1.58346	1.5142	0.0692625
HMR_4775	ENSG00000067057	1.58346	1.5142	0.0692625
HMR_4775	ENSG00000116141	1.58346	1.5142	0.0692625
HMR_4775	ENSG00000141959	1.58346	1.5142	0.0692625
HMR_4775	ENSG00000152556	1.58346	1.5142	0.0692625
HMR_4775	ENSG00000130957	1.58346	1.5142	0.0692625
HMR_1231	ENSG00000159231	1.44697	1.64348	-0.196508
HMR_1231	ENSG00000159228	1.44697	1.64348	-0.196508
HMR_1231	ENSG00000157326	1.44697	1.64348	-0.196508
HMR_1280	ENSG00000159228	1.44697	1.64348	-0.196508
HMR_1280	ENSG00000159231	1.44697	1.64348	-0.196508
HMR_1280	ENSG00000157326	1.44697	1.64348	-0.196508
HMR_8751	ENSG00000174990	0.968523	2.45222	-1.4837
HMR_8751	ENSG00000169239	0.968523	2.45222	-1.4837
HMR_4002	ENSG00000085231	1.53787	1.54017	-0.0023014
HMR_4002	ENSG00000154027	1.53787	1.54017	-0.0023014
HMR_4002	ENSG00000140057	1.53787	1.54017	-0.0023014
HMR_4002	ENSG00000004455	1.53787	1.54017	-0.0023014
HMR_4002	ENSG00000165695	1.53787	1.54017	-0.0023014
HMR_4002	ENSG00000106992	1.53787	1.54017	-0.0023014
HMR_4002	ENSG00000155085	1.53787	1.54017	-0.0023014
HMR_4002	ENSG00000162433	1.53787	1.54017	-0.0023014
HMR_4002	ENSG00000147853	1.53787	1.54017	-0.0023014
HMR_4271	ENSG00000112992	1.89241	1.24719	0.645217
HMR_8204	ENSG00000170266	1.39813	1.67912	-0.280994
HMR_8204	ENSG00000064601	1.39813	1.67912	-0.280994
HMR_8204	ENSG00000227129	1.39813	1.67912	-0.280994
HMR_8204	ENSG00000141012	1.39813	1.67912	-0.280994
HMR_6025	ENSG00000100156	-0.879961	-2.61609	-1.73612
HMR_6025	ENSG00000168679	-0.879961	-2.61609	-1.73612
HMR_6025	ENSG00000118596	-0.879961	-2.61609	-1.73612
HMR_6025	ENSG00000155380	-0.879961	-2.61609	-1.73612
HMR_6025	ENSG00000141526	-0.879961	-2.61609	-1.73612
HMR_6025	ENSG00000170190	-0.879961	-2.61609	-1.73612
HMR_6025	ENSG00000108932	-0.879961	-2.61609	-1.73612
HMR_7818	ENSG00000125454	1.54362	1.48252	0.0611024
HMR_3806	ENSG00000131069	-1.59787	-1.37758	0.220293
HMR_3806	ENSG00000159423	-1.59787	-1.37758	0.220293
HMR_3806	ENSG00000154930	-1.59787	-1.37758	0.220293
HMR_6048	ENSG00000100156	1.14752	1.89379	-0.746266
HMR_6048	ENSG00000168679	1.14752	1.89379	-0.746266
HMR_6048	ENSG00000118596	1.14752	1.89379	-0.746266
HMR_6048	ENSG00000155380	1.14752	1.89379	-0.746266
HMR_6048	ENSG00000141526	1.14752	1.89379	-0.746266
HMR_6048	ENSG00000170190	1.14752	1.89379	-0.746266
HMR_6048	ENSG00000108932	1.14752	1.89379	-0.746266
HMR_3855	ENSG00000198074	1.27527	1.62582	-0.350543
HMR_3855	ENSG00000085662	1.27527	1.62582	-0.350543
HMR_0025	ENSG00000146426	1.88073	1.07897	0.801767
HMR_0025	ENSG00000146072	1.88073	1.07897	0.801767
HMR_0025	ENSG00000065833	1.88073	1.07897	0.801767
HMR_0025	ENSG00000105398	1.88073	1.07897	0.801767
HMR_0025	ENSG00000123689	1.88073	1.07897	0.801767
HMR_0025	ENSG00000130304	1.88073	1.07897	0.801767
HMR_0025	ENSG00000101255	1.88073	1.07897	0.801767
HMR_0025	ENSG00000143344	1.88073	1.07897	0.801767
HMR_0025	ENSG00000198431	1.88073	1.07897	0.801767
HMR_0025	ENSG00000147872	1.88073	1.07897	0.801767
HMR_0025	ENSG00000139278	1.88073	1.07897	0.801767
HMR_0025	ENSG00000170485	1.88073	1.07897	0.801767
HMR_0025	ENSG00000112972	1.88073	1.07897	0.801767
HMR_0030	ENSG00000110243	1.88073	1.07897	0.801767
HMR_0030	ENSG00000185000	1.88073	1.07897	0.801767
HMR_0030	ENSG00000099194	1.88073	1.07897	0.801767
HMR_0030	ENSG00000026103	1.88073	1.07897	0.801767
HMR_0030	ENSG00000135218	1.88073	1.07897	0.801767
HMR_0030	ENSG00000100979	1.88073	1.07897	0.801767
HMR_0030	ENSG00000147872	1.88073	1.07897	0.801767
HMR_0030	ENSG00000158874	1.88073	1.07897	0.801767
HMR_0030	ENSG00000187048	1.88073	1.07897	0.801767
HMR_0030	ENSG00000072310	1.88073	1.07897	0.801767
HMR_0030	ENSG00000165029	1.88073	1.07897	0.801767
HMR_0030	ENSG00000132142	1.88073	1.07897	0.801767
HMR_0030	ENSG00000105398	1.88073	1.07897	0.801767
HMR_0030	ENSG00000169710	1.88073	1.07897	0.801767
HMR_0030	ENSG00000110090	1.88073	1.07897	0.801767
HMR_0030	ENSG00000185615	1.88073	1.07897	0.801767
HMR_0030	ENSG00000161533	1.88073	1.07897	0.801767
HMR_0030	ENSG00000166821	1.88073	1.07897	0.801767
HMR_0030	ENSG00000157184	1.88073	1.07897	0.801767
HMR_0030	ENSG00000004799	1.88073	1.07897	0.801767
HMR_0030	ENSG00000151726	1.88073	1.07897	0.801767
HMR_0030	ENSG00000117054	1.88073	1.07897	0.801767
HMR_0030	ENSG00000113790	1.88073	1.07897	0.801767
HMR_0030	ENSG00000156096	1.88073	1.07897	0.801767
HMR_0030	ENSG00000167772	1.88073	1.07897	0.801767
HMR_0030	ENSG00000166819	1.88073	1.07897	0.801767
HMR_0030	ENSG00000177666	1.88073	1.07897	0.801767
HMR_0030	ENSG00000176194	1.88073	1.07897	0.801767
HMR_0030	ENSG00000163586	1.88073	1.07897	0.801767
HMR_0030	ENSG00000005471	1.88073	1.07897	0.801767
HMR_0030	ENSG00000167588	1.88073	1.07897	0.801767
HMR_0030	ENSG00000108468	1.88073	1.07897	0.801767
HMR_0030	ENSG00000167114	1.88073	1.07897	0.801767
HMR_0030	ENSG00000134240	1.88073	1.07897	0.801767
HMR_0030	ENSG00000118137	1.88073	1.07897	0.801767
HMR_0030	ENSG00000175445	1.88073	1.07897	0.801767
HMR_0030	ENSG00000138823	1.88073	1.07897	0.801767
HMR_0030	ENSG00000134824	1.88073	1.07897	0.801767
HMR_0030	ENSG00000130304	1.88073	1.07897	0.801767
HMR_0030	ENSG00000149485	1.88073	1.07897	0.801767
HMR_6409	ENSG00000145020	-1.13974	-1.76319	-0.623441
HMR_6409	ENSG00000140905	-1.13974	-1.76319	-0.623441
HMR_6409	ENSG00000091140	-1.13974	-1.76319	-0.623441
HMR_6409	ENSG00000178445	-1.13974	-1.76319	-0.623441
HMR_4512	ENSG00000134326	1.62051	1.22782	0.392686
HMR_4512	ENSG00000162368	1.62051	1.22782	0.392686
HMR_8451	ENSG00000162368	1.05872	1.86446	-0.805739
HMR_6602	ENSG00000005381	1.33715	1.40871	-0.0715632
HMR_6602	ENSG00000167419	1.33715	1.40871	-0.0715632
HMR_6602	ENSG00000121053	1.33715	1.40871	-0.0715632
HMR_6602	ENSG00000130508	1.33715	1.40871	-0.0715632
HMR_6602	ENSG00000147485	1.33715	1.40871	-0.0715632
HMR_6602	ENSG00000115705	1.33715	1.40871	-0.0715632
HMR_6602	ENSG00000117592	1.33715	1.40871	-0.0715632
HMR_6603	ENSG00000005381	-1.33715	-1.40871	-0.0715632
HMR_6603	ENSG00000167419	-1.33715	-1.40871	-0.0715632
HMR_6603	ENSG00000121053	-1.33715	-1.40871	-0.0715632
HMR_6603	ENSG00000130508	-1.33715	-1.40871	-0.0715632
HMR_6603	ENSG00000147485	-1.33715	-1.40871	-0.0715632
HMR_6603	ENSG00000115705	-1.33715	-1.40871	-0.0715632
HMR_6603	ENSG00000117592	-1.33715	-1.40871	-0.0715632
HMR_7876	ENSG00000162368	1.68267	1.11703	0.565632
HMR_4280	ENSG00000134333	1.94129	0.957684	0.98361
HMR_5411	ENSG00000155380	-1.94129	-0.957684	0.98361
HMR_4118	ENSG00000104687	1.17048	1.50888	-0.338394
HMR_3845	ENSG00000176974	-1.4734	-1.19659	0.276808
HMR_9191	ENSG00000168003	0.900006	1.95732	-1.05732
HMR_9191	ENSG00000130876	0.900006	1.95732	-1.05732
HMR_5582	ENSG00000103064	-0.97088	-1.73926	-0.768377
HMR_5582	ENSG00000103257	-0.97088	-1.73926	-0.768377
HMR_6923	ENSG00000060982	-0.986551	-1.67452	-0.687971
HMR_4590	ENSG00000169738	1.44397	1.12771	0.316266
HMR_3765	ENSG00000105552	0.983326	1.65578	-0.672451
HMR_4591	ENSG00000116353	1.43385	1.10213	0.331719
HMR_4591	ENSG00000115425	1.43385	1.10213	0.331719
HMR_6674	ENSG00000165092	-1.46638	-1.07179	0.394582
HMR_6674	ENSG00000128918	-1.46638	-1.07179	0.394582
HMR_6674	ENSG00000184254	-1.46638	-1.07179	0.394582
HMR_1330	ENSG00000107317	1.46672	1.04092	0.425802
HMR_1330	ENSG00000163106	1.46672	1.04092	0.425802
HMR_7869	ENSG00000162368	1.55415	0.975589	0.57856
HMR_8455	ENSG00000162368	1.68957	0.87352	0.816053
HMR_4582	ENSG00000171766	-1.43296	-1.01907	0.413894
HMR_4582	ENSG00000118520	-1.43296	-1.01907	0.413894
HMR_4582	ENSG00000081181	-1.43296	-1.01907	0.413894
HMR_5087	ENSG00000149150	1.90562	0.75135	1.15427
HMR_5087	ENSG00000139514	1.90562	0.75135	1.15427
HMR_5087	ENSG00000155465	1.90562	0.75135	1.15427
HMR_5087	ENSG00000167703	1.90562	0.75135	1.15427
HMR_5087	ENSG00000103257	1.90562	0.75135	1.15427
HMR_5087	ENSG00000092068	1.90562	0.75135	1.15427
HMR_5087	ENSG00000123643	1.90562	0.75135	1.15427
HMR_5087	ENSG00000165349	1.90562	0.75135	1.15427
HMR_5087	ENSG00000003989	1.90562	0.75135	1.15427
HMR_7878	ENSG00000011052	-0.917929	-1.55815	-0.640222
HMR_7878	ENSG00000143156	-0.917929	-1.55815	-0.640222
HMR_7878	ENSG00000239672	-0.917929	-1.55815	-0.640222
HMR_7878	ENSG00000103024	-0.917929	-1.55815	-0.640222
HMR_7878	ENSG00000172113	-0.917929	-1.55815	-0.640222
HMR_7881	ENSG00000239672	0.917929	1.55815	-0.640222
HMR_7881	ENSG00000011052	0.917929	1.55815	-0.640222
HMR_4131	ENSG00000213930	-2.07399	-0.687393	1.3866
HMR_5467	ENSG00000103257	1.6207	0.875273	0.745428
HMR_3956	ENSG00000174990	0.930005	1.50296	-0.572952
HMR_3956	ENSG00000169239	0.930005	1.50296	-0.572952
HMR_8458	ENSG00000162368	1.68492	0.825583	0.859335
HMR_5452	ENSG00000131389	2.1118	0.652934	1.45887
HMR_7872	ENSG00000162368	1.7174	0.802351	0.915048
HMR_8459	ENSG00000162368	1.67757	0.821153	0.856413
HMR_8767	ENSG00000213930	2.0533	0.663279	1.39002
HMR_3802	ENSG00000182890	-2.0453	-0.664684	1.38062
HMR_3802	ENSG00000148672	-2.0453	-0.664684	1.38062
HMR_4926	ENSG00000060762	2.20698	0.614999	1.59199
HMR_4926	ENSG00000238205	2.20698	0.614999	1.59199
HMR_4926	ENSG00000143158	2.20698	0.614999	1.59199
HMR_4567	ENSG00000160226	1.02232	1.32542	-0.303106
HMR_4567	ENSG00000067057	1.02232	1.32542	-0.303106
HMR_4567	ENSG00000116141	1.02232	1.32542	-0.303106
HMR_4567	ENSG00000141959	1.02232	1.32542	-0.303106
HMR_4567	ENSG00000108439	1.02232	1.32542	-0.303106
HMR_4567	ENSG00000130957	1.02232	1.32542	-0.303106
HMR_4567	ENSG00000152556	1.02232	1.32542	-0.303106
HMR_7882	ENSG00000239672	1.56693	0.859113	0.707817
HMR_7882	ENSG00000011052	1.56693	0.859113	0.707817
HMR_4440	ENSG00000181260	1.79058	0.747551	1.04303
HMR_4440	ENSG00000105618	1.79058	0.747551	1.04303
HMR_4440	ENSG00000163738	1.79058	0.747551	1.04303
HMR_4440	ENSG00000065911	1.79058	0.747551	1.04303
HMR_4796	ENSG00000131067	1.5354	0.871233	0.66417
HMR_4796	ENSG00000100031	1.5354	0.871233	0.66417
HMR_4796	ENSG00000167741	1.5354	0.871233	0.66417
HMR_4796	ENSG00000099998	1.5354	0.871233	0.66417
HMR_4796	ENSG00000198130	1.5354	0.871233	0.66417
HMR_4796	ENSG00000100121	1.5354	0.871233	0.66417
HMR_4796	ENSG00000183038	1.5354	0.871233	0.66417
HMR_4796	ENSG00000133475	1.5354	0.871233	0.66417
HMR_4444	ENSG00000065911	-1.78562	-0.723566	1.06205
HMR_3807	ENSG00000065154	0.651453	1.97267	-1.32122
HMR_3807	ENSG00000172482	0.651453	1.97267	-1.32122
HMR_6053	ENSG00000100156	0.449721	2.83681	-2.38709
HMR_6053	ENSG00000170190	0.449721	2.83681	-2.38709
HMR_6053	ENSG00000118596	0.449721	2.83681	-2.38709
HMR_6053	ENSG00000155380	0.449721	2.83681	-2.38709
HMR_6053	ENSG00000141526	0.449721	2.83681	-2.38709
HMR_6053	ENSG00000168679	0.449721	2.83681	-2.38709
HMR_6053	ENSG00000108932	0.449721	2.83681	-2.38709
HMR_7893	ENSG00000239672	-0.969589	-1.30717	-0.337579
HMR_7893	ENSG00000011052	-0.969589	-1.30717	-0.337579
HMR_1312	ENSG00000148334	0.822274	1.53022	-0.707946
HMR_1312	ENSG00000110958	0.822274	1.53022	-0.707946
HMR_1312	ENSG00000148344	0.822274	1.53022	-0.707946
HMR_1327	ENSG00000159228	0.822274	1.53022	-0.707946
HMR_1327	ENSG00000159231	0.822274	1.53022	-0.707946
HMR_1327	ENSG00000157326	0.822274	1.53022	-0.707946
HMR_1327	ENSG00000196139	0.822274	1.53022	-0.707946
HMR_5583	ENSG00000103064	1.76077	0.687631	1.07313
HMR_5583	ENSG00000103257	1.76077	0.687631	1.07313
HMR_2151	ENSG00000169710	1.11649	1.0279	0.0885878
HMR_2151	ENSG00000100294	1.11649	1.0279	0.0885878
HMR_5465	ENSG00000168003	-1.37468	-0.81218	0.562499
HMR_5465	ENSG00000092068	-1.37468	-0.81218	0.562499
HMR_5465	ENSG00000103257	-1.37468	-0.81218	0.562499
HMR_3804	ENSG00000182890	-0.39946	-2.77802	-2.37856
HMR_3804	ENSG00000148672	-0.39946	-2.77802	-2.37856
HMR_5342	ENSG00000104888	0.849318	1.29411	-0.444794
HMR_5342	ENSG00000124564	0.849318	1.29411	-0.444794
HMR_6008	ENSG00000100156	-1.32883	-0.807443	0.521386
HMR_6008	ENSG00000168679	-1.32883	-0.807443	0.521386
HMR_6008	ENSG00000118596	-1.32883	-0.807443	0.521386
HMR_6008	ENSG00000155380	-1.32883	-0.807443	0.521386
HMR_6008	ENSG00000141526	-1.32883	-0.807443	0.521386
HMR_6008	ENSG00000170190	-1.32883	-0.807443	0.521386
HMR_6008	ENSG00000108932	-1.32883	-0.807443	0.521386
HMR_9198	ENSG00000109667	1.06209	1.0097	0.0523843
HMR_6307	ENSG00000102743	0.812515	1.3168	-0.504283
HMR_6307	ENSG00000120329	0.812515	1.3168	-0.504283
HMR_6051	ENSG00000100156	1.56529	0.677174	0.888119
HMR_6051	ENSG00000168679	1.56529	0.677174	0.888119
HMR_6051	ENSG00000118596	1.56529	0.677174	0.888119
HMR_6051	ENSG00000155380	1.56529	0.677174	0.888119
HMR_6051	ENSG00000141526	1.56529	0.677174	0.888119
HMR_6051	ENSG00000170190	1.56529	0.677174	0.888119
HMR_6051	ENSG00000108932	1.56529	0.677174	0.888119
HMR_4788	ENSG00000113492	0.551844	1.90459	-1.35274
HMR_4788	ENSG00000172482	0.551844	1.90459	-1.35274
HMR_8454	ENSG00000162368	1.56508	0.662487	0.902596
HMR_7874	ENSG00000162368	-1.05394	-0.977971	0.0759681
HMR_8861	ENSG00000100170	0.995793	0.996137	-0.000344628
HMR_8470	ENSG00000162368	1.66503	0.594249	1.07078
HMR_4951	ENSG00000103569	-0.994697	-0.993152	0.00154572
HMR_8426	ENSG00000081181	0.994697	0.993152	0.00154572
HMR_4873	ENSG00000112077	0.997136	0.990043	0.00709245
HMR_6395	ENSG00000071967	0.993256	0.987843	0.00541276
HMR_8846	ENSG00000059804	-0.993256	-0.987843	0.00541276
HMR_8846	ENSG00000181856	-0.993256	-0.987843	0.00541276
HMR_8846	ENSG00000117394	-0.993256	-0.987843	0.00541276
HMR_4888	ENSG00000103375	-0.990777	-0.981457	0.00932003
HMR_3816	ENSG00000118520	0.990014	0.974294	0.0157205
HMR_3816	ENSG00000081181	0.990014	0.974294	0.0157205
HMR_8498	ENSG00000130649	0.992791	0.953467	0.0393244
HMR_8365	ENSG00000155380	-0.992791	-0.953467	0.0393244
HMR_5068	ENSG00000139209	0.746287	1.26662	-0.520333
HMR_5068	ENSG00000165349	0.746287	1.26662	-0.520333
HMR_5068	ENSG00000139514	0.746287	1.26662	-0.520333
HMR_5068	ENSG00000003989	0.746287	1.26662	-0.520333
HMR_6268	ENSG00000176463	0.786476	1.1983	-0.411828
HMR_6268	ENSG00000174640	0.786476	1.1983	-0.411828
HMR_4874	ENSG00000198130	-0.510691	-1.82519	-1.3145
HMR_7706	ENSG00000101323	0.941012	0.979709	-0.0386961
HMR_7706	ENSG00000116882	0.941012	0.979709	-0.0386961
HMR_5407	ENSG00000167434	1.01474	0.88906	0.125682
HMR_5407	ENSG00000131686	1.01474	0.88906	0.125682
HMR_5407	ENSG00000174990	1.01474	0.88906	0.125682
HMR_5407	ENSG00000107159	1.01474	0.88906	0.125682
HMR_5407	ENSG00000178538	1.01474	0.88906	0.125682
HMR_5407	ENSG00000159593	1.01474	0.88906	0.125682
HMR_5407	ENSG00000104267	1.01474	0.88906	0.125682
HMR_5407	ENSG00000118298	1.01474	0.88906	0.125682
HMR_5407	ENSG00000168748	1.01474	0.88906	0.125682
HMR_5407	ENSG00000169239	1.01474	0.88906	0.125682
HMR_5407	ENSG00000164879	1.01474	0.88906	0.125682
HMR_5407	ENSG00000074410	1.01474	0.88906	0.125682
HMR_5407	ENSG00000133742	1.01474	0.88906	0.125682
HMR_5407	ENSG00000185015	1.01474	0.88906	0.125682
HMR_2018	ENSG00000187134	1.03052	0.864471	0.166051
HMR_2018	ENSG00000198610	1.03052	0.864471	0.166051
HMR_2018	ENSG00000196139	1.03052	0.864471	0.166051
HMR_2018	ENSG00000151632	1.03052	0.864471	0.166051
HMR_2016	ENSG00000187134	-1.03052	-0.864471	0.166051
HMR_2016	ENSG00000198610	-1.03052	-0.864471	0.166051
HMR_2016	ENSG00000196139	-1.03052	-0.864471	0.166051
HMR_2016	ENSG00000151632	-1.03052	-0.864471	0.166051
HMR_0408	ENSG00000113396	0.831692	1.07093	-0.239235
HMR_0408	ENSG00000170231	0.831692	1.07093	-0.239235
HMR_0408	ENSG00000164434	0.831692	1.07093	-0.239235
HMR_0408	ENSG00000135218	0.831692	1.07093	-0.239235
HMR_0408	ENSG00000170323	0.831692	1.07093	-0.239235
HMR_0408	ENSG00000205186	0.831692	1.07093	-0.239235
HMR_0408	ENSG00000140284	0.831692	1.07093	-0.239235
HMR_0408	ENSG00000197416	0.831692	1.07093	-0.239235
HMR_0408	ENSG00000163586	0.831692	1.07093	-0.239235
HMR_0408	ENSG00000167114	0.831692	1.07093	-0.239235
HMR_0408	ENSG00000145384	0.831692	1.07093	-0.239235
HMR_0408	ENSG00000130304	0.831692	1.07093	-0.239235
HMR_0408	ENSG00000121769	0.831692	1.07093	-0.239235
HMR_0408	ENSG00000164687	0.831692	1.07093	-0.239235
HMR_0408	ENSG00000083807	0.831692	1.07093	-0.239235
HMR_0408	ENSG00000143554	0.831692	1.07093	-0.239235
HMR_8448	ENSG00000162368	0.875087	1.01304	-0.137952
HMR_7703	ENSG00000101323	0.892803	0.980506	-0.0877032
HMR_7703	ENSG00000116882	0.892803	0.980506	-0.0877032
HMR_2591	ENSG00000169169	1.57286	0.551057	1.0218
HMR_2591	ENSG00000205560	1.57286	0.551057	1.0218
HMR_2591	ENSG00000110090	1.57286	0.551057	1.0218
HMR_8611	ENSG00000100033	1.23302	0.676529	0.556486
HMR_4583	ENSG00000130005	0.885307	0.938597	-0.05329
HMR_4332	ENSG00000178700	0.607396	1.35563	-0.748233
HMR_4332	ENSG00000228716	0.607396	1.35563	-0.748233
HMR_4333	ENSG00000228716	-0.601325	-1.34923	-0.747905
HMR_4333	ENSG00000178700	-0.601325	-1.34923	-0.747905
HMR_7890	ENSG00000103202	1.13932	0.711362	0.42796
HMR_4237	ENSG00000183032	0.981555	0.799198	0.182357
HMR_1082	ENSG00000103222	0.947127	0.800443	0.146683
HMR_9606	ENSG00000017483	1.70868	0.437752	1.27093
HMR_5506	ENSG00000103257	-1.50128	-0.486538	1.01474
HMR_8500	ENSG00000117448	0.976748	0.714635	0.262112
HMR_8500	ENSG00000085662	0.976748	0.714635	0.262112
HMR_8500	ENSG00000053371	0.976748	0.714635	0.262112
HMR_8559	ENSG00000107317	0.752045	0.920329	-0.168284
HMR_8559	ENSG00000163106	0.752045	0.920329	-0.168284
HMR_3971	ENSG00000183048	0.730901	0.941934	-0.211032
HMR_4143	ENSG00000173599	0.362329	1.87063	-1.5083
HMR_3977	ENSG00000107902	0.784026	0.861992	-0.077966
HMR_3977	ENSG00000166833	0.784026	0.861992	-0.077966
HMR_3977	ENSG00000156976	0.784026	0.861992	-0.077966
HMR_3977	ENSG00000143363	0.784026	0.861992	-0.077966
HMR_3977	ENSG00000138777	0.784026	0.861992	-0.077966
HMR_3977	ENSG00000180817	0.784026	0.861992	-0.077966
HMR_3980	ENSG00000121691	0.993621	0.662964	0.330658
HMR_3980	ENSG00000166016	0.993621	0.662964	0.330658
HMR_4488	ENSG00000131069	1.18643	0.55128	0.63515
HMR_4488	ENSG00000156510	1.18643	0.55128	0.63515
HMR_4488	ENSG00000106633	1.18643	0.55128	0.63515
HMR_4488	ENSG00000159399	1.18643	0.55128	0.63515
HMR_4488	ENSG00000111058	1.18643	0.55128	0.63515
HMR_4488	ENSG00000160883	1.18643	0.55128	0.63515
HMR_4488	ENSG00000156515	1.18643	0.55128	0.63515
HMR_4488	ENSG00000154930	1.18643	0.55128	0.63515
HMR_5094	ENSG00000139209	0.70703	0.921072	-0.214042
HMR_5094	ENSG00000165349	0.70703	0.921072	-0.214042
HMR_5094	ENSG00000139514	0.70703	0.921072	-0.214042
HMR_5094	ENSG00000003989	0.70703	0.921072	-0.214042
HMR_4865	ENSG00000183048	0.697433	0.933174	-0.235741
HMR_4458	ENSG00000122729	-1.2748	-0.496478	0.778317
HMR_4458	ENSG00000100412	-1.2748	-0.496478	0.778317
HMR_4458	ENSG00000145020	-1.2748	-0.496478	0.778317
HMR_4458	ENSG00000091140	-1.2748	-0.496478	0.778317
HMR_4458	ENSG00000178445	-1.2748	-0.496478	0.778317
HMR_4589	ENSG00000122729	1.2748	0.496478	0.778317
HMR_4589	ENSG00000151552	1.2748	0.496478	0.778317
HMR_4589	ENSG00000100412	1.2748	0.496478	0.778317
HMR_4171	ENSG00000143627	0.37276	1.67122	-1.29846
HMR_4171	ENSG00000143630	0.37276	1.67122	-1.29846
HMR_4171	ENSG00000100075	0.37276	1.67122	-1.29846
HMR_4171	ENSG00000067225	0.37276	1.67122	-1.29846
HMR_3822	ENSG00000159423	0.989615	0.628759	0.360856
HMR_4244	ENSG00000137944	0.363273	1.69898	-1.33571
HMR_4244	ENSG00000109576	0.363273	1.69898	-1.33571
HMR_4244	ENSG00000171097	0.363273	1.69898	-1.33571
HMR_4246	ENSG00000137944	-0.363273	-1.69898	-1.33571
HMR_4246	ENSG00000109576	-0.363273	-1.69898	-1.33571
HMR_4246	ENSG00000171097	-0.363273	-1.69898	-1.33571
HMR_5563	ENSG00000103257	0.74327	0.807014	-0.0637437
HMR_5432	ENSG00000033867	0.405486	1.47603	-1.07054
HMR_6007	ENSG00000100156	2.41712	0.241499	2.17562
HMR_6007	ENSG00000168679	2.41712	0.241499	2.17562
HMR_6007	ENSG00000118596	2.41712	0.241499	2.17562
HMR_6007	ENSG00000155380	2.41712	0.241499	2.17562
HMR_6007	ENSG00000141526	2.41712	0.241499	2.17562
HMR_6007	ENSG00000170190	2.41712	0.241499	2.17562
HMR_6007	ENSG00000108932	2.41712	0.241499	2.17562
HMR_4851	ENSG00000169710	-1.07553	-0.532932	0.542599
HMR_4878	ENSG00000116133	1.05051	0.538669	0.511843
HMR_6302	ENSG00000102743	0.822565	0.68662	0.135945
HMR_6302	ENSG00000120329	0.822565	0.68662	0.135945
HMR_1266	ENSG00000140284	-0.343221	-1.59455	-1.25133
HMR_1266	ENSG00000197142	-0.343221	-1.59455	-1.25133
HMR_1266	ENSG00000151726	-0.343221	-1.59455	-1.25133
HMR_1266	ENSG00000103740	-0.343221	-1.59455	-1.25133
HMR_1266	ENSG00000123983	-0.343221	-1.59455	-1.25133
HMR_1266	ENSG00000068366	-0.343221	-1.59455	-1.25133
HMR_1266	ENSG00000130377	-0.343221	-1.59455	-1.25133
HMR_1266	ENSG00000164398	-0.343221	-1.59455	-1.25133
HMR_1233	ENSG00000159231	0.343221	1.59455	-1.25133
HMR_1233	ENSG00000159228	0.343221	1.59455	-1.25133
HMR_1233	ENSG00000157326	0.343221	1.59455	-1.25133
HMR_1263	ENSG00000197142	0.343221	1.59455	-1.25133
HMR_1263	ENSG00000151726	0.343221	1.59455	-1.25133
HMR_1263	ENSG00000103740	0.343221	1.59455	-1.25133
HMR_1263	ENSG00000123983	0.343221	1.59455	-1.25133
HMR_1263	ENSG00000130377	0.343221	1.59455	-1.25133
HMR_1263	ENSG00000068366	0.343221	1.59455	-1.25133
HMR_1263	ENSG00000140284	0.343221	1.59455	-1.25133
HMR_1263	ENSG00000164398	0.343221	1.59455	-1.25133
HMR_1282	ENSG00000159228	0.343221	1.59455	-1.25133
HMR_1282	ENSG00000159231	0.343221	1.59455	-1.25133
HMR_1282	ENSG00000157326	0.343221	1.59455	-1.25133
HMR_3915	ENSG00000150540	0.824155	0.642818	0.181337
HMR_5466	ENSG00000103257	1.39869	0.375032	1.02366
HMR_7684	ENSG00000173638	1.82429	0.282821	1.54147
HMR_4370	ENSG00000119640	0.976041	0.523049	0.452992
HMR_4370	ENSG00000013392	0.976041	0.523049	0.452992
HMR_4370	ENSG00000170634	0.976041	0.523049	0.452992
HMR_5517	ENSG00000103257	0.893275	0.569551	0.323724
HMR_6044	ENSG00000100156	2.57449	0.196935	2.37756
HMR_6044	ENSG00000168679	2.57449	0.196935	2.37756
HMR_6044	ENSG00000118596	2.57449	0.196935	2.37756
HMR_6044	ENSG00000155380	2.57449	0.196935	2.37756
HMR_6044	ENSG00000141526	2.57449	0.196935	2.37756
HMR_6044	ENSG00000170190	2.57449	0.196935	2.37756
HMR_6044	ENSG00000108932	2.57449	0.196935	2.37756
HMR_6522	ENSG00000183048	-0.857038	-0.588164	0.268875
HMR_6521	ENSG00000183048	0.857038	0.588164	0.268875
HMR_6246	ENSG00000175003	1.13255	0.439493	0.693057
HMR_6246	ENSG00000176463	1.13255	0.439493	0.693057
HMR_6246	ENSG00000112499	1.13255	0.439493	0.693057
HMR_6246	ENSG00000146477	1.13255	0.439493	0.693057
HMR_6246	ENSG00000174640	1.13255	0.439493	0.693057
HMR_4596	ENSG00000109576	-0.650749	-0.763062	-0.112313
HMR_4596	ENSG00000122729	-0.650749	-0.763062	-0.112313
HMR_4596	ENSG00000100412	-0.650749	-0.763062	-0.112313
HMR_5481	ENSG00000103257	1.41432	0.341578	1.07274
HMR_8022	ENSG00000183032	0.639438	0.74953	-0.110092
HMR_5494	ENSG00000103257	1.36181	0.348498	1.01331
HMR_4908	ENSG00000166224	-1.04383	-0.44923	0.594595
HMR_4597	ENSG00000109576	0.629473	0.739039	-0.109567
HMR_4597	ENSG00000122729	0.629473	0.739039	-0.109567
HMR_4597	ENSG00000100412	0.629473	0.739039	-0.109567
HMR_8564	ENSG00000109576	0.534786	0.869647	-0.334861
HMR_8564	ENSG00000171097	0.534786	0.869647	-0.334861
HMR_4222	ENSG00000109576	0.534786	0.869647	-0.334861
HMR_4222	ENSG00000137944	0.534786	0.869647	-0.334861
HMR_4222	ENSG00000171097	0.534786	0.869647	-0.334861
HMR_2594	ENSG00000169169	-1.34252	-0.337334	1.00519
HMR_2594	ENSG00000205560	-1.34252	-0.337334	1.00519
HMR_2594	ENSG00000110090	-1.34252	-0.337334	1.00519
HMR_0786	ENSG00000170266	1.59777	0.276257	1.32152
HMR_4862	ENSG00000183048	0.568991	0.769518	-0.200527
HMR_2720	ENSG00000169169	0.938138	0.46475	0.473388
HMR_2720	ENSG00000205560	0.938138	0.46475	0.473388
HMR_2720	ENSG00000110090	0.938138	0.46475	0.473388
HMR_8468	ENSG00000162368	0.545664	0.788118	-0.242454
HMR_8709	ENSG00000160439	1.21946	0.349795	0.869669
HMR_8709	ENSG00000170786	1.21946	0.349795	0.869669
HMR_8709	ENSG00000240857	1.21946	0.349795	0.869669
HMR_8709	ENSG00000072042	1.21946	0.349795	0.869669
HMR_8709	ENSG00000139988	1.21946	0.349795	0.869669
HMR_4856	ENSG00000137700	-0.823321	-0.512893	0.310427
HMR_4856	ENSG00000105220	-0.823321	-0.512893	0.310427
HMR_4785	ENSG00000131067	0.17521	2.40163	-2.22642
HMR_4785	ENSG00000159423	0.17521	2.40163	-2.22642
HMR_4785	ENSG00000100121	0.17521	2.40163	-2.22642
HMR_4785	ENSG00000100031	0.17521	2.40163	-2.22642
HMR_4785	ENSG00000183038	0.17521	2.40163	-2.22642
HMR_4785	ENSG00000133475	0.17521	2.40163	-2.22642
HMR_4785	ENSG00000099998	0.17521	2.40163	-2.22642
HMR_4152	ENSG00000163541	0.725793	0.569038	0.156756
HMR_4152	ENSG00000136143	0.725793	0.569038	0.156756
HMR_4152	ENSG00000172340	0.725793	0.569038	0.156756
HMR_4152	ENSG00000107104	0.725793	0.569038	0.156756
HMR_6373	ENSG00000186334	0.492451	0.833558	-0.341107
HMR_6373	ENSG00000123643	0.492451	0.833558	-0.341107
HMR_6373	ENSG00000180773	0.492451	0.833558	-0.341107
HMR_6373	ENSG00000186335	0.492451	0.833558	-0.341107
HMR_5430	ENSG00000115616	0.385426	1.04274	-0.65731
HMR_5430	ENSG00000180251	0.385426	1.04274	-0.65731
HMR_5430	ENSG00000066230	0.385426	1.04274	-0.65731
HMR_5430	ENSG00000181804	0.385426	1.04274	-0.65731
HMR_5430	ENSG00000090020	0.385426	1.04274	-0.65731
HMR_5430	ENSG00000135740	0.385426	1.04274	-0.65731
HMR_8097	ENSG00000159423	0.668737	0.59074	0.0779963
HMR_4489	ENSG00000156510	0.585106	0.672022	-0.0869156
HMR_4489	ENSG00000106633	0.585106	0.672022	-0.0869156
HMR_4489	ENSG00000154930	0.585106	0.672022	-0.0869156
HMR_4489	ENSG00000159399	0.585106	0.672022	-0.0869156
HMR_4489	ENSG00000111058	0.585106	0.672022	-0.0869156
HMR_4489	ENSG00000160883	0.585106	0.672022	-0.0869156
HMR_4489	ENSG00000156515	0.585106	0.672022	-0.0869156
HMR_4489	ENSG00000131069	0.585106	0.672022	-0.0869156
HMR_0361	ENSG00000197142	-0.903083	-0.432063	0.47102
HMR_0361	ENSG00000151726	-0.903083	-0.432063	0.47102
HMR_0361	ENSG00000103740	-0.903083	-0.432063	0.47102
HMR_0361	ENSG00000123983	-0.903083	-0.432063	0.47102
HMR_0361	ENSG00000130377	-0.903083	-0.432063	0.47102
HMR_0361	ENSG00000068366	-0.903083	-0.432063	0.47102
HMR_0361	ENSG00000140284	-0.903083	-0.432063	0.47102
HMR_0361	ENSG00000164398	-0.903083	-0.432063	0.47102
HMR_4877	ENSG00000104522	-0.608229	-0.638223	-0.0299944
HMR_2866	ENSG00000095321	-0.901638	-0.428679	0.472959
HMR_2865	ENSG00000197375	0.901638	0.428679	0.472959
HMR_2984	ENSG00000197142	0.900096	0.426151	0.473946
HMR_2984	ENSG00000151726	0.900096	0.426151	0.473946
HMR_2984	ENSG00000103740	0.900096	0.426151	0.473946
HMR_2984	ENSG00000123983	0.900096	0.426151	0.473946
HMR_2984	ENSG00000130377	0.900096	0.426151	0.473946
HMR_2984	ENSG00000068366	0.900096	0.426151	0.473946
HMR_2984	ENSG00000140284	0.900096	0.426151	0.473946
HMR_2984	ENSG00000164398	0.900096	0.426151	0.473946
HMR_6675	ENSG00000165092	-1.22288	-0.310726	0.912158
HMR_6675	ENSG00000128918	-1.22288	-0.310726	0.912158
HMR_6675	ENSG00000184254	-1.22288	-0.310726	0.912158
HMR_6301	ENSG00000102743	0.221535	1.70928	-1.48775
HMR_6301	ENSG00000120329	0.221535	1.70928	-1.48775
HMR_6330	ENSG00000183048	-0.371948	-0.97496	-0.603012
HMR_4396	ENSG00000013375	-0.652859	-0.543648	0.109211
HMR_4396	ENSG00000154330	-0.652859	-0.543648	0.109211
HMR_4396	ENSG00000079739	-0.652859	-0.543648	0.109211
HMR_4396	ENSG00000165434	-0.652859	-0.543648	0.109211
HMR_4396	ENSG00000169299	-0.652859	-0.543648	0.109211
HMR_5551	ENSG00000103257	1.24927	0.283031	0.966242
HMR_7848	ENSG00000125454	0.313751	1.1269	-0.813152
HMR_4141	ENSG00000146701	-2.66843	-0.127752	2.54068
HMR_4319	ENSG00000156510	0.456156	0.745189	-0.289033
HMR_4319	ENSG00000106633	0.456156	0.745189	-0.289033
HMR_4319	ENSG00000160883	0.456156	0.745189	-0.289033
HMR_4319	ENSG00000156515	0.456156	0.745189	-0.289033
HMR_4319	ENSG00000159399	0.456156	0.745189	-0.289033
HMR_4282	ENSG00000119711	0.87688	0.382288	0.494592
HMR_4497	ENSG00000116133	0.87688	0.382288	0.494592
HMR_4741	ENSG00000198130	0.87688	0.382288	0.494592
HMR_4741	ENSG00000100075	0.87688	0.382288	0.494592
HMR_4735	ENSG00000084754	0.87688	0.382288	0.494592
HMR_4735	ENSG00000113790	0.87688	0.382288	0.494592
HMR_4735	ENSG00000148090	0.87688	0.382288	0.494592
HMR_4735	ENSG00000138029	0.87688	0.382288	0.494592
HMR_4735	ENSG00000127884	0.87688	0.382288	0.494592
HMR_3869	ENSG00000104687	-3.21388	-0.104209	3.10968
HMR_3870	ENSG00000104687	3.21309	0.104209	3.10888
HMR_5915	ENSG00000103064	0.375087	0.890705	-0.515618
HMR_5915	ENSG00000021488	0.375087	0.890705	-0.515618
HMR_8469	ENSG00000162368	0.282666	1.16661	-0.883944
HMR_4379	ENSG00000160226	5.37511	0.0606663	5.31444
HMR_4379	ENSG00000067057	5.37511	0.0606663	5.31444
HMR_4379	ENSG00000116141	5.37511	0.0606663	5.31444
HMR_4379	ENSG00000141959	5.37511	0.0606663	5.31444
HMR_4379	ENSG00000152556	5.37511	0.0606663	5.31444
HMR_4379	ENSG00000130957	5.37511	0.0606663	5.31444
HMR_9727	ENSG00000104812	0.619966	0.523647	0.0963188
HMR_9727	ENSG00000111713	0.619966	0.523647	0.0963188
HMR_4972	ENSG00000100075	0.236409	1.36855	-1.13215
HMR_6010	ENSG00000100156	-0.808314	-0.394737	0.413577
HMR_6010	ENSG00000170190	-0.808314	-0.394737	0.413577
HMR_6010	ENSG00000118596	-0.808314	-0.394737	0.413577
HMR_6010	ENSG00000155380	-0.808314	-0.394737	0.413577
HMR_6010	ENSG00000141526	-0.808314	-0.394737	0.413577
HMR_6010	ENSG00000168679	-0.808314	-0.394737	0.413577
HMR_6010	ENSG00000108932	-0.808314	-0.394737	0.413577
HMR_5512	ENSG00000103257	-0.87148	-0.363507	0.507973
HMR_6652	ENSG00000165092	0.539841	0.558443	-0.018602
HMR_6652	ENSG00000128918	0.539841	0.558443	-0.018602
HMR_6652	ENSG00000184254	0.539841	0.558443	-0.018602
HMR_6241	ENSG00000175003	0.432319	0.695583	-0.263264
HMR_6241	ENSG00000146477	0.432319	0.695583	-0.263264
HMR_6241	ENSG00000164638	0.432319	0.695583	-0.263264
HMR_6241	ENSG00000112499	0.432319	0.695583	-0.263264
HMR_6647	ENSG00000128918	0.537498	0.558475	-0.0209768
HMR_6647	ENSG00000165092	0.537498	0.558475	-0.0209768
HMR_7806	ENSG00000125454	-0.236153	-1.18246	-0.946307
HMR_5105	ENSG00000102743	0.475348	0.568037	-0.0926897
HMR_5105	ENSG00000120329	0.475348	0.568037	-0.0926897
HMR_6317	ENSG00000102743	0.36619	0.736457	-0.370267
HMR_6317	ENSG00000120329	0.36619	0.736457	-0.370267
HMR_2592	ENSG00000178537	0.491324	0.545591	-0.0542674
HMR_2592	ENSG00000197119	0.491324	0.545591	-0.0542674
HMR_2593	ENSG00000095321	-0.491324	-0.545591	-0.0542674
HMR_2593	ENSG00000157184	-0.491324	-0.545591	-0.0542674
HMR_7683	ENSG00000173638	-1.74237	-0.148276	1.59409
HMR_3916	ENSG00000110203	1.74237	0.148276	1.59409
HMR_3916	ENSG00000110195	1.74237	0.148276	1.59409
HMR_3744	ENSG00000105552	0.783948	0.328591	0.455357
HMR_3757	ENSG00000113790	0.783948	0.328591	0.455357
HMR_3757	ENSG00000106049	0.783948	0.328591	0.455357
HMR_3757	ENSG00000138796	0.783948	0.328591	0.455357
HMR_3753	ENSG00000113790	0.783948	0.328591	0.455357
HMR_3753	ENSG00000084754	0.783948	0.328591	0.455357
HMR_3753	ENSG00000127884	0.783948	0.328591	0.455357
HMR_3753	ENSG00000138029	0.783948	0.328591	0.455357
HMR_3755	ENSG00000113790	0.783948	0.328591	0.455357
HMR_3755	ENSG00000084754	0.783948	0.328591	0.455357
HMR_3755	ENSG00000198130	0.783948	0.328591	0.455357
HMR_3755	ENSG00000127884	0.783948	0.328591	0.455357
HMR_6249	ENSG00000137491	0.441988	0.559302	-0.117314
HMR_6249	ENSG00000121270	0.441988	0.559302	-0.117314
HMR_6125	ENSG00000134538	-0.683628	-0.359852	0.323776
HMR_3991	ENSG00000165060	0.496628	0.493921	0.00270638
HMR_3991	ENSG00000163755	0.496628	0.493921	0.00270638
HMR_3991	ENSG00000181867	0.496628	0.493921	0.00270638
HMR_3991	FTHP1	0.496628	0.493921	0.00270638
HMR_3991	ENSG00000167996	0.496628	0.493921	0.00270638
HMR_3991	ENSG00000047457	0.496628	0.493921	0.00270638
HMR_4210	ENSG00000143627	0.371683	0.654211	-0.282528
HMR_4210	ENSG00000100075	0.371683	0.654211	-0.282528
HMR_4210	ENSG00000143630	0.371683	0.654211	-0.282528
HMR_4210	ENSG00000067225	0.371683	0.654211	-0.282528
HMR_4004	ENSG00000085231	0.598173	0.40497	0.193203
HMR_4004	ENSG00000154027	0.598173	0.40497	0.193203
HMR_4004	ENSG00000140057	0.598173	0.40497	0.193203
HMR_4004	ENSG00000004455	0.598173	0.40497	0.193203
HMR_4004	ENSG00000165695	0.598173	0.40497	0.193203
HMR_4004	ENSG00000106992	0.598173	0.40497	0.193203
HMR_4004	ENSG00000155085	0.598173	0.40497	0.193203
HMR_4004	ENSG00000162433	0.598173	0.40497	0.193203
HMR_4004	ENSG00000147853	0.598173	0.40497	0.193203
HMR_6233	ENSG00000174640	-0.551939	-0.429753	0.122187
HMR_8479	ENSG00000156136	0.610803	0.386474	0.224329
HMR_6417	ENSG00000097033	0.754354	0.312052	0.442302
HMR_6417	ENSG00000135372	0.754354	0.312052	0.442302
HMR_6417	ENSG00000174165	0.754354	0.312052	0.442302
HMR_6417	ENSG00000176454	0.754354	0.312052	0.442302
HMR_6417	ENSG00000144182	0.754354	0.312052	0.442302
HMR_6417	ENSG00000133328	0.754354	0.312052	0.442302
HMR_6417	ENSG00000184788	0.754354	0.312052	0.442302
HMR_6417	ENSG00000175048	0.754354	0.312052	0.442302
HMR_6417	ENSG00000122390	0.754354	0.312052	0.442302
HMR_6417	ENSG00000186908	0.754354	0.312052	0.442302
HMR_6417	ENSG00000125505	0.754354	0.312052	0.442302
HMR_6417	ENSG00000163812	0.754354	0.312052	0.442302
HMR_6417	ENSG00000188706	0.754354	0.312052	0.442302
HMR_6417	ENSG00000171320	0.754354	0.312052	0.442302
HMR_6417	ENSG00000102030	0.754354	0.312052	0.442302
HMR_6417	ENSG00000110583	0.754354	0.312052	0.442302
HMR_6417	ENSG00000104219	0.754354	0.312052	0.442302
HMR_6417	ENSG00000087253	0.754354	0.312052	0.442302
HMR_6417	ENSG00000203972	0.754354	0.312052	0.442302
HMR_6417	ENSG00000103066	0.754354	0.312052	0.442302
HMR_6417	ENSG00000156599	0.754354	0.312052	0.442302
HMR_6417	ENSG00000177108	0.754354	0.312052	0.442302
HMR_6417	ENSG00000163958	0.754354	0.312052	0.442302
HMR_6417	ENSG00000102312	0.754354	0.312052	0.442302
HMR_6417	ENSG00000090971	0.754354	0.312052	0.442302
HMR_6417	ENSG00000144035	0.754354	0.312052	0.442302
HMR_6417	ENSG00000100075	0.754354	0.312052	0.442302
HMR_6417	NAT8B	0.754354	0.312052	0.442302
HMR_6417	ENSG00000136247	0.754354	0.312052	0.442302
HMR_6417	ENSG00000173418	0.754354	0.312052	0.442302
HMR_6417	ENSG00000102383	0.754354	0.312052	0.442302
HMR_6417	ENSG00000023041	0.754354	0.312052	0.442302
HMR_6417	ENSG00000172954	0.754354	0.312052	0.442302
HMR_6417	ENSG00000141446	0.754354	0.312052	0.442302
HMR_6417	ENSG00000172197	0.754354	0.312052	0.442302
HMR_6417	ENSG00000137992	0.754354	0.312052	0.442302
HMR_6417	ENSG00000121579	0.754354	0.312052	0.442302
HMR_6417	ENSG00000159714	0.754354	0.312052	0.442302
HMR_6417	ENSG00000153395	0.754354	0.312052	0.442302
HMR_6417	ENSG00000109065	0.754354	0.312052	0.442302
HMR_6417	ENSG00000167011	0.754354	0.312052	0.442302
HMR_6417	ENSG00000123684	0.754354	0.312052	0.442302
HMR_6417	ENSG00000106636	0.754354	0.312052	0.442302
HMR_6417	ENSG00000171307	0.754354	0.312052	0.442302
HMR_6417	ENSG00000206077	0.754354	0.312052	0.442302
HMR_6417	ENSG00000205267	0.754354	0.312052	0.442302
HMR_6417	ENSG00000153786	0.754354	0.312052	0.442302
HMR_6417	ENSG00000099904	0.754354	0.312052	0.442302
HMR_6417	ENSG00000243477	0.754354	0.312052	0.442302
HMR_6417	ENSG00000177054	0.754354	0.312052	0.442302
HMR_6417	ENSG00000143797	0.754354	0.312052	0.442302
HMR_6417	ENSG00000180776	0.754354	0.312052	0.442302
HMR_6417	ENSG00000188818	0.754354	0.312052	0.442302
HMR_6417	ENSG00000175893	0.754354	0.312052	0.442302
HMR_6417	ENSG00000083123	0.754354	0.312052	0.442302
HMR_6417	ENSG00000184307	0.754354	0.312052	0.442302
HMR_6417	ENSG00000160446	0.754354	0.312052	0.442302
HMR_6417	ENSG00000177669	0.754354	0.312052	0.442302
HMR_6417	ENSG00000111684	0.754354	0.312052	0.442302
HMR_6417	ENSG00000054392	0.754354	0.312052	0.442302
HMR_6417	ENSG00000204160	0.754354	0.312052	0.442302
HMR_6417	ENSG00000184210	0.754354	0.312052	0.442302
HMR_6417	ENSG00000100344	0.754354	0.312052	0.442302
HMR_6416	ENSG00000083123	0.754354	0.312052	0.442302
HMR_6416	ENSG00000248098	0.754354	0.312052	0.442302
HMR_6416	ENSG00000142046	0.754354	0.312052	0.442302
HMR_5536	ENSG00000165029	0.295301	0.794124	-0.498823
HMR_5536	ENSG00000103257	0.295301	0.794124	-0.498823
HMR_5554	ENSG00000103257	0.759644	0.305622	0.454022
HMR_6030	ENSG00000100156	-1.89451	-0.122443	1.77207
HMR_6030	ENSG00000170190	-1.89451	-0.122443	1.77207
HMR_6030	ENSG00000118596	-1.89451	-0.122443	1.77207
HMR_6030	ENSG00000155380	-1.89451	-0.122443	1.77207
HMR_6030	ENSG00000141526	-1.89451	-0.122443	1.77207
HMR_6030	ENSG00000168679	-1.89451	-0.122443	1.77207
HMR_6030	ENSG00000108932	-1.89451	-0.122443	1.77207
HMR_4446	ENSG00000177000	0.148244	1.53602	-1.38778
HMR_4352	ENSG00000142657	-0.326626	-0.696845	-0.370219
HMR_4352	ENSG00000153574	-0.326626	-0.696845	-0.370219
HMR_4868	ENSG00000183048	-0.32596	-0.690328	-0.364367
HMR_0710	ENSG00000138413	0.592127	0.378873	0.213254
HMR_7824	ENSG00000125454	-0.64923	-0.343496	0.305734
HMR_5484	ENSG00000103257	-0.927326	-0.240109	0.687216
HMR_6032	ENSG00000100156	-0.917445	-0.242588	0.674857
HMR_6032	ENSG00000168679	-0.917445	-0.242588	0.674857
HMR_6032	ENSG00000118596	-0.917445	-0.242588	0.674857
HMR_6032	ENSG00000155380	-0.917445	-0.242588	0.674857
HMR_6032	ENSG00000141526	-0.917445	-0.242588	0.674857
HMR_6032	ENSG00000170190	-0.917445	-0.242588	0.674857
HMR_6032	ENSG00000108932	-0.917445	-0.242588	0.674857
HMR_4668	ENSG00000008311	-0.818918	-0.271012	0.547906
HMR_7745	ENSG00000143891	-0.499741	-0.443971	0.0557698
HMR_6109	ENSG00000084453	-0.562036	-0.388065	0.173971
HMR_8512	ENSG00000166816	0.356644	0.60592	-0.249277
HMR_4658	ENSG00000160282	-0.668212	-0.319721	0.348491
HMR_4437	ENSG00000084110	-0.668212	-0.319721	0.348491
HMR_4660	ENSG00000139344	0.668212	0.319721	0.348491
HMR_4712	ENSG00000159650	0.668212	0.319721	0.348491
HMR_3929	ENSG00000160282	-0.668212	-0.319721	0.348491
HMR_4667	ENSG00000143653	0.808953	0.260521	0.548432
HMR_4667	ENSG00000008311	0.808953	0.260521	0.548432
HMR_3751	ENSG00000122971	0.430049	0.486347	-0.0562986
HMR_4940	ENSG00000183048	-0.228672	-0.907785	-0.679113
HMR_4089	ENSG00000151376	0.171589	1.19804	-1.02645
HMR_4089	ENSG00000065833	0.171589	1.19804	-1.02645
HMR_4089	ENSG00000013392	0.171589	1.19804	-1.02645
HMR_6391	ENSG00000108528	-0.225598	-0.903562	-0.677963
HMR_4536	ENSG00000111726	0.464974	0.437799	0.0271752
HMR_4535	ENSG00000164414	0.464974	0.437799	0.0271752
HMR_6134	ENSG00000134538	-0.375614	-0.535712	-0.160098
HMR_6135	ENSG00000134538	-0.659079	-0.302086	0.356993
HMR_5479	ENSG00000103257	-0.478222	-0.413549	0.0646734
HMR_6031	ENSG00000100156	0.385144	0.493861	-0.108717
HMR_6031	ENSG00000168679	0.385144	0.493861	-0.108717
HMR_6031	ENSG00000118596	0.385144	0.493861	-0.108717
HMR_6031	ENSG00000155380	0.385144	0.493861	-0.108717
HMR_6031	ENSG00000141526	0.385144	0.493861	-0.108717
HMR_6031	ENSG00000170190	0.385144	0.493861	-0.108717
HMR_6031	ENSG00000108932	0.385144	0.493861	-0.108717
HMR_4670	ENSG00000011052	0.296199	0.63493	-0.338732
HMR_4670	ENSG00000143156	0.296199	0.63493	-0.338732
HMR_4670	ENSG00000103024	0.296199	0.63493	-0.338732
HMR_4670	ENSG00000172113	0.296199	0.63493	-0.338732
HMR_4670	ENSG00000243678	0.296199	0.63493	-0.338732
HMR_4670	ENSG00000112981	0.296199	0.63493	-0.338732
HMR_4670	ENSG00000123009	0.296199	0.63493	-0.338732
HMR_4670	ENSG00000103202	0.296199	0.63493	-0.338732
HMR_4670	ENSG00000239672	0.296199	0.63493	-0.338732
HMR_8435	ENSG00000140905	0.945594	0.198322	0.747272
HMR_8435	ENSG00000091140	0.945594	0.198322	0.747272
HMR_8435	ENSG00000145020	0.945594	0.198322	0.747272
HMR_8435	ENSG00000178445	0.945594	0.198322	0.747272
HMR_8436	ENSG00000145020	0.945594	0.198322	0.747272
HMR_8436	ENSG00000140905	0.945594	0.198322	0.747272
HMR_8436	ENSG00000091140	0.945594	0.198322	0.747272
HMR_8436	ENSG00000178445	0.945594	0.198322	0.747272
HMR_8437	ENSG00000140905	-0.945594	-0.198322	0.747272
HMR_8437	ENSG00000091140	-0.945594	-0.198322	0.747272
HMR_8437	ENSG00000145020	-0.945594	-0.198322	0.747272
HMR_8437	ENSG00000178445	-0.945594	-0.198322	0.747272
HMR_4872	ENSG00000183048	0.25152	0.734693	-0.483172
HMR_6121	ENSG00000084453	-0.695856	-0.260175	0.435681
HMR_1891	ENSG00000021488	-0.589265	-0.300039	0.289226
HMR_1891	ENSG00000084453	-0.589265	-0.300039	0.289226
HMR_4855	ENSG00000169710	1.4136	0.125053	1.28854
HMR_4242	ENSG00000105607	-0.074047	-2.36804	-2.29399
HMR_4242	ENSG00000138185	-0.074047	-2.36804	-2.29399
HMR_4242	ENSG00000188833	-0.074047	-2.36804	-2.29399
HMR_4242	ENSG00000168032	-0.074047	-2.36804	-2.29399
HMR_4008	ENSG00000134326	0.239671	0.725957	-0.486287
HMR_4008	ENSG00000162368	0.239671	0.725957	-0.486287
HMR_6034	ENSG00000100156	0.188775	0.92002	-0.731245
HMR_6034	ENSG00000170190	0.188775	0.92002	-0.731245
HMR_6034	ENSG00000118596	0.188775	0.92002	-0.731245
HMR_6034	ENSG00000155380	0.188775	0.92002	-0.731245
HMR_6034	ENSG00000141526	0.188775	0.92002	-0.731245
HMR_6034	ENSG00000168679	0.188775	0.92002	-0.731245
HMR_6034	ENSG00000108932	0.188775	0.92002	-0.731245
HMR_0349	ENSG00000197142	-0.347046	-0.499868	-0.152822
HMR_0349	ENSG00000151726	-0.347046	-0.499868	-0.152822
HMR_0349	ENSG00000123983	-0.347046	-0.499868	-0.152822
HMR_0349	ENSG00000103740	-0.347046	-0.499868	-0.152822
HMR_0349	ENSG00000130377	-0.347046	-0.499868	-0.152822
HMR_0349	ENSG00000068366	-0.347046	-0.499868	-0.152822
HMR_0349	ENSG00000140284	-0.347046	-0.499868	-0.152822
HMR_0349	ENSG00000164398	-0.347046	-0.499868	-0.152822
HMR_0348	ENSG00000113396	0.347097	0.496657	-0.14956
HMR_0348	ENSG00000170231	0.347097	0.496657	-0.14956
HMR_0348	ENSG00000164434	0.347097	0.496657	-0.14956
HMR_0348	ENSG00000135218	0.347097	0.496657	-0.14956
HMR_0348	ENSG00000170323	0.347097	0.496657	-0.14956
HMR_0348	ENSG00000197416	0.347097	0.496657	-0.14956
HMR_0348	ENSG00000140284	0.347097	0.496657	-0.14956
HMR_0348	ENSG00000163586	0.347097	0.496657	-0.14956
HMR_0348	ENSG00000167114	0.347097	0.496657	-0.14956
HMR_0348	ENSG00000145384	0.347097	0.496657	-0.14956
HMR_0348	ENSG00000143554	0.347097	0.496657	-0.14956
HMR_0348	ENSG00000130304	0.347097	0.496657	-0.14956
HMR_0348	ENSG00000121769	0.347097	0.496657	-0.14956
HMR_0348	ENSG00000164687	0.347097	0.496657	-0.14956
HMR_0348	ENSG00000083807	0.347097	0.496657	-0.14956
HMR_0348	ENSG00000205186	0.347097	0.496657	-0.14956
HMR_4101	ENSG00000100889	0.154853	1.11189	-0.957035
HMR_4101	ENSG00000124253	0.154853	1.11189	-0.957035
HMR_6132	ENSG00000134538	-0.513473	-0.327629	0.185844
HMR_6327	ENSG00000120329	0.532737	0.306232	0.226505
HMR_6327	ENSG00000102743	0.532737	0.306232	0.226505
HMR_5489	ENSG00000103257	-0.458673	-0.353619	0.105054
HMR_5998	ENSG00000100156	0.216529	0.740344	-0.523816
HMR_5998	ENSG00000170190	0.216529	0.740344	-0.523816
HMR_5998	ENSG00000118596	0.216529	0.740344	-0.523816
HMR_5998	ENSG00000155380	0.216529	0.740344	-0.523816
HMR_5998	ENSG00000141526	0.216529	0.740344	-0.523816
HMR_5998	ENSG00000168679	0.216529	0.740344	-0.523816
HMR_5998	ENSG00000108932	0.216529	0.740344	-0.523816
HMR_3984	ENSG00000121691	0.240194	0.664908	-0.424714
HMR_3984	ENSG00000166016	0.240194	0.664908	-0.424714
HMR_5475	ENSG00000103257	0.421864	0.377854	0.0440095
HMR_6396	ENSG00000023572	0.260695	0.609094	-0.348398
HMR_6396	ENSG00000173221	0.260695	0.609094	-0.348398
HMR_5504	ENSG00000103257	-0.567324	-0.278731	0.288593
HMR_6012	ENSG00000100156	-0.124077	-1.27209	-1.14801
HMR_6012	ENSG00000170190	-0.124077	-1.27209	-1.14801
HMR_6012	ENSG00000118596	-0.124077	-1.27209	-1.14801
HMR_6012	ENSG00000155380	-0.124077	-1.27209	-1.14801
HMR_6012	ENSG00000141526	-0.124077	-1.27209	-1.14801
HMR_6012	ENSG00000168679	-0.124077	-1.27209	-1.14801
HMR_6012	ENSG00000108932	-0.124077	-1.27209	-1.14801
HMR_6318	ENSG00000102743	0.122245	1.27146	-1.14922
HMR_6318	ENSG00000120329	0.122245	1.27146	-1.14922
HMR_8478	ENSG00000156136	0.551361	0.280824	0.270538
HMR_8465	ENSG00000162368	0.14087	1.09448	-0.953615
HMR_2472	ENSG00000221968	0.319476	0.468438	-0.148962
HMR_2472	ENSG00000100243	0.319476	0.468438	-0.148962
HMR_2472	ENSG00000059377	0.319476	0.468438	-0.148962
HMR_2472	ENSG00000149485	0.319476	0.468438	-0.148962
HMR_2472	ENSG00000134824	0.319476	0.468438	-0.148962
HMR_5585	ENSG00000103064	0.34586	0.430473	-0.0846138
HMR_5585	ENSG00000103257	0.34586	0.430473	-0.0846138
HMR_7747	ENSG00000159322	0.378865	0.39242	-0.0135549
HMR_6218	ENSG00000174640	-0.338176	-0.421449	-0.083273
HMR_7871	ENSG00000162368	1.57192	0.0899997	1.48192
HMR_5463	ENSG00000103257	0.478655	0.290628	0.188027
HMR_4880	ENSG00000116704	-0.527494	-0.263668	0.263826
HMR_5071	ENSG00000139209	0.356532	0.380199	-0.023667
HMR_5071	ENSG00000165349	0.356532	0.380199	-0.023667
HMR_5071	ENSG00000139514	0.356532	0.380199	-0.023667
HMR_5071	ENSG00000003989	0.356532	0.380199	-0.023667
HMR_1577	ENSG00000117305	0.137687	0.973747	-0.83606
HMR_1577	ENSG00000146151	0.137687	0.973747	-0.83606
HMR_9624	ENSG00000137204	0.226849	0.588261	-0.361412
HMR_9624	ENSG00000168065	0.226849	0.588261	-0.361412
HMR_6171	ENSG00000134538	0.327429	0.400873	-0.0734438
HMR_6131	ENSG00000134538	-0.184599	-0.707567	-0.522969
HMR_0640	ENSG00000070748	0.491641	0.26482	0.22682
HMR_3212	ENSG00000196177	0.715921	0.181057	0.534864
HMR_3212	ENSG00000117054	0.715921	0.181057	0.534864
HMR_3212	ENSG00000111271	0.715921	0.181057	0.534864
HMR_3212	ENSG00000122971	0.715921	0.181057	0.534864
HMR_3212	ENSG00000151498	0.715921	0.181057	0.534864
HMR_3212	ENSG00000240303	0.715921	0.181057	0.534864
HMR_3212	ENSG00000177646	0.715921	0.181057	0.534864
HMR_4344	ENSG00000100024	-0.731291	-0.176891	0.5544
HMR_8503	ENSG00000143149	0.646419	0.199374	0.447045
HMR_8503	ENSG00000006534	0.646419	0.199374	0.447045
HMR_8503	ENSG00000165092	0.646419	0.199374	0.447045
HMR_8503	ENSG00000072210	0.646419	0.199374	0.447045
HMR_8503	ENSG00000128918	0.646419	0.199374	0.447045
HMR_8503	ENSG00000184254	0.646419	0.199374	0.447045
HMR_8503	ENSG00000164904	0.646419	0.199374	0.447045
HMR_8503	ENSG00000132746	0.646419	0.199374	0.447045
HMR_8503	ENSG00000108602	0.646419	0.199374	0.447045
HMR_1573	ENSG00000134240	0.134462	0.955002	-0.82054
HMR_1573	ENSG00000112972	0.134462	0.955002	-0.82054
HMR_3995	ENSG00000181652	-0.293562	-0.435182	-0.14162
HMR_3995	ENSG00000198431	-0.293562	-0.435182	-0.14162
HMR_3995	ENSG00000089250	-0.293562	-0.435182	-0.14162
HMR_3995	ENSG00000184470	-0.293562	-0.435182	-0.14162
HMR_3995	ENSG00000007171	-0.293562	-0.435182	-0.14162
HMR_3995	ENSG00000197763	-0.293562	-0.435182	-0.14162
HMR_3995	ENSG00000164867	-0.293562	-0.435182	-0.14162
HMR_4345	ENSG00000188641	0.730259	0.174213	0.556046
HMR_7801	ENSG00000147853	0.53864	0.235964	0.302677
HMR_1899	ENSG00000084453	0.412169	0.307402	0.104767
HMR_1899	ENSG00000021488	0.412169	0.307402	0.104767
HMR_9622	ENSG00000197891	0.310704	0.406231	-0.0955276
HMR_8362	ENSG00000070748	0.4876	0.257279	0.230321
HMR_6247	ENSG00000175003	0.40429	0.308997	0.095293
HMR_6247	ENSG00000146477	0.40429	0.308997	0.095293
HMR_6247	ENSG00000174640	0.40429	0.308997	0.095293
HMR_6247	ENSG00000112499	0.40429	0.308997	0.095293
HMR_4165	ENSG00000116096	-0.451154	-0.267768	0.183386
HMR_4166	ENSG00000116096	0.451154	0.267768	0.183386
HMR_4167	ENSG00000100075	0.451154	0.267768	0.183386
HMR_4167	ENSG00000116096	0.451154	0.267768	0.183386
HMR_4024	ENSG00000134326	1.81228	0.0661791	1.7461
HMR_4024	ENSG00000162368	1.81228	0.0661791	1.7461
HMR_3857	ENSG00000063854	0.247912	0.477383	-0.229471
HMR_3857	ENSG00000103253	0.247912	0.477383	-0.229471
HMR_4442	ENSG00000100714	0.306413	0.383122	-0.0767089
HMR_6374	ENSG00000186334	0.526795	0.222188	0.304607
HMR_6374	ENSG00000123643	0.526795	0.222188	0.304607
HMR_6374	ENSG00000180773	0.526795	0.222188	0.304607
HMR_6374	ENSG00000186335	0.526795	0.222188	0.304607
HMR_6646	ENSG00000165092	0.247961	0.461138	-0.213177
HMR_6646	ENSG00000128918	0.247961	0.461138	-0.213177
HMR_6014	ENSG00000100156	-0.12522	-0.908412	-0.783191
HMR_6014	ENSG00000170190	-0.12522	-0.908412	-0.783191
HMR_6014	ENSG00000118596	-0.12522	-0.908412	-0.783191
HMR_6014	ENSG00000155380	-0.12522	-0.908412	-0.783191
HMR_6014	ENSG00000141526	-0.12522	-0.908412	-0.783191
HMR_6014	ENSG00000168679	-0.12522	-0.908412	-0.783191
HMR_6014	ENSG00000108932	-0.12522	-0.908412	-0.783191
HMR_5113	TP250	0.463912	0.243677	0.220235
HMR_4532	ENSG00000103485	-0.259683	-0.424169	-0.164486
HMR_4532	ENSG00000111726	-0.259683	-0.424169	-0.164486
HMR_4531	ENSG00000083123	0.259683	0.424169	-0.164486
HMR_4531	ENSG00000142046	0.259683	0.424169	-0.164486
HMR_5348	ENSG00000100156	0.222707	0.49379	-0.271084
HMR_5348	ENSG00000170190	0.222707	0.49379	-0.271084
HMR_5348	ENSG00000118596	0.222707	0.49379	-0.271084
HMR_5348	ENSG00000155380	0.222707	0.49379	-0.271084
HMR_5348	ENSG00000141526	0.222707	0.49379	-0.271084
HMR_5348	ENSG00000168679	0.222707	0.49379	-0.271084
HMR_5348	ENSG00000108932	0.222707	0.49379	-0.271084
HMR_4870	ENSG00000183048	0.124558	0.875241	-0.750683
HMR_9623	ENSG00000137204	0.400118	0.271933	0.128185
HMR_9623	ENSG00000168065	0.400118	0.271933	0.128185
HMR_7942	ENSG00000117594	-0.818981	-0.132128	0.686853
HMR_7943	ENSG00000176387	0.818981	0.132128	0.686853
HMR_5549	ENSG00000103257	0.352297	0.302319	0.0499785
HMR_5349	ENSG00000100156	0.217434	0.488697	-0.271263
HMR_5349	ENSG00000170190	0.217434	0.488697	-0.271263
HMR_5349	ENSG00000118596	0.217434	0.488697	-0.271263
HMR_5349	ENSG00000155380	0.217434	0.488697	-0.271263
HMR_5349	ENSG00000141526	0.217434	0.488697	-0.271263
HMR_5349	ENSG00000168679	0.217434	0.488697	-0.271263
HMR_5349	ENSG00000108932	0.217434	0.488697	-0.271263
HMR_6118	ENSG00000084453	-0.523389	-0.202005	0.321384
HMR_5519	ENSG00000103257	-0.568743	-0.185453	0.383289
HMR_3035	ENSG00000178537	-1.00576	-0.104583	0.901177
HMR_3035	ENSG00000197119	-1.00576	-0.104583	0.901177
HMR_3037	ENSG00000095321	1.00576	0.104583	0.901177
HMR_5478	ENSG00000103257	-0.297331	-0.347228	-0.0498965
HMR_7749	ENSG00000105220	0.444632	0.230872	0.21376
HMR_6163	ENSG00000134538	0.681774	0.149863	0.531911
HMR_3795	ENSG00000119711	0.783948	0.129134	0.654814
HMR_4111	ENSG00000138413	0.199287	0.498356	-0.29907
HMR_4111	ENSG00000167701	0.199287	0.498356	-0.29907
HMR_4111	ENSG00000182054	0.199287	0.498356	-0.29907
HMR_4585	ENSG00000143149	-0.199287	-0.498356	-0.29907
HMR_4585	ENSG00000072210	-0.199287	-0.498356	-0.29907
HMR_4585	ENSG00000182054	-0.199287	-0.498356	-0.29907
HMR_4585	ENSG00000111275	-0.199287	-0.498356	-0.29907
HMR_4585	ENSG00000164904	-0.199287	-0.498356	-0.29907
HMR_4585	ENSG00000138413	-0.199287	-0.498356	-0.29907
HMR_4585	ENSG00000137124	-0.199287	-0.498356	-0.29907
HMR_7854	ENSG00000125454	0.252504	0.389734	-0.13723
HMR_5082	ENSG00000149150	-0.0854935	-1.14533	-1.05983
HMR_5082	ENSG00000139514	-0.0854935	-1.14533	-1.05983
HMR_5082	ENSG00000155465	-0.0854935	-1.14533	-1.05983
HMR_5082	ENSG00000167703	-0.0854935	-1.14533	-1.05983
HMR_5082	ENSG00000103257	-0.0854935	-1.14533	-1.05983
HMR_5082	ENSG00000112394	-0.0854935	-1.14533	-1.05983
HMR_5082	ENSG00000168003	-0.0854935	-1.14533	-1.05983
HMR_5082	ENSG00000092068	-0.0854935	-1.14533	-1.05983
HMR_5082	ENSG00000123643	-0.0854935	-1.14533	-1.05983
HMR_5082	ENSG00000165349	-0.0854935	-1.14533	-1.05983
HMR_5082	ENSG00000003989	-0.0854935	-1.14533	-1.05983
HMR_5523	ENSG00000103257	0.809014	0.119538	0.689475
HMR_8502	ENSG00000197894	-0.23203	-0.415537	-0.183507
HMR_2019	ENSG00000187134	0.302532	0.317906	-0.0153743
HMR_2019	ENSG00000198610	0.302532	0.317906	-0.0153743
HMR_2019	ENSG00000196139	0.302532	0.317906	-0.0153743
HMR_2019	ENSG00000151632	0.302532	0.317906	-0.0153743
HMR_1894	ENSG00000021488	-0.437502	-0.219347	0.218155
HMR_1894	ENSG00000084453	-0.437502	-0.219347	0.218155
HMR_7844	ENSG00000125454	0.97284	0.0975231	0.875317
HMR_1905	ENSG00000084453	0.209821	0.44003	-0.23021
HMR_1905	ENSG00000021488	0.209821	0.44003	-0.23021
HMR_6630	ENSG00000139988	1.58053	0.0581857	1.52234
HMR_6630	ENSG00000073737	1.58053	0.0581857	1.52234
HMR_6630	ENSG00000162496	1.58053	0.0581857	1.52234
HMR_6630	ENSG00000080511	1.58053	0.0581857	1.52234
HMR_6630	ENSG00000072042	1.58053	0.0581857	1.52234
HMR_6630	ENSG00000121039	1.58053	0.0581857	1.52234
HMR_6153	ENSG00000134538	0.18942	0.482204	-0.292783
HMR_6103	ENSG00000134538	0.479895	0.182629	0.297266
HMR_6248	ENSG00000137491	0.246208	0.350758	-0.10455
HMR_1329	ENSG00000196139	0.714677	0.120591	0.594086
HMR_1329	ENSG00000196326	0.714677	0.120591	0.594086
HMR_6046	ENSG00000100156	-1.88223	-0.0457291	1.8365
HMR_6046	ENSG00000170190	-1.88223	-0.0457291	1.8365
HMR_6046	ENSG00000118596	-1.88223	-0.0457291	1.8365
HMR_6046	ENSG00000155380	-1.88223	-0.0457291	1.8365
HMR_6046	ENSG00000141526	-1.88223	-0.0457291	1.8365
HMR_6046	ENSG00000168679	-1.88223	-0.0457291	1.8365
HMR_6046	ENSG00000108932	-1.88223	-0.0457291	1.8365
HMR_6071	ENSG00000084453	-0.387134	-0.214201	0.172933
HMR_6297	ENSG00000100075	0.17638	0.454337	-0.277957
HMR_6215	ENSG00000084453	-0.482279	-0.163591	0.318688
HMR_2596	ENSG00000178537	-0.336764	-0.232752	0.104013
HMR_2596	ENSG00000197119	-0.336764	-0.232752	0.104013
HMR_2598	ENSG00000095321	0.336764	0.232752	0.104013
HMR_2598	ENSG00000157184	0.336764	0.232752	0.104013
HMR_5574	ENSG00000103257	0.568593	0.135607	0.432986
HMR_5459	ENSG00000103257	-0.178784	-0.427687	-0.248903
HMR_3473	ENSG00000100372	0.361825	0.208861	0.152963
HMR_3473	ENSG00000151093	0.361825	0.208861	0.152963
HMR_3473	ENSG00000169710	0.361825	0.208861	0.152963
HMR_4534	ENSG00000163286	0.252084	0.294346	-0.0422621
HMR_4534	ENSG00000162836	0.252084	0.294346	-0.0422621
HMR_4534	ENSG00000014257	0.252084	0.294346	-0.0422621
HMR_4534	ENSG00000102575	0.252084	0.294346	-0.0422621
HMR_4534	ENSG00000163283	0.252084	0.294346	-0.0422621
HMR_4534	ENSG00000163295	0.252084	0.294346	-0.0422621
HMR_4534	ENSG00000143727	0.252084	0.294346	-0.0422621
HMR_4534	ENSG00000162551	0.252084	0.294346	-0.0422621
HMR_4534	ENSG00000134575	0.252084	0.294346	-0.0422621
HMR_6176	ENSG00000134538	0.214501	0.345267	-0.130766
HMR_3480	ENSG00000151726	0.141348	0.521364	-0.380016
HMR_3480	ENSG00000140284	0.141348	0.521364	-0.380016
HMR_3482	ENSG00000140284	-0.141348	-0.521364	-0.380016
HMR_6055	ENSG00000176463	-0.319154	-0.22517	0.0939835
HMR_6055	ENSG00000101187	-0.319154	-0.22517	0.0939835
HMR_6055	ENSG00000134538	-0.319154	-0.22517	0.0939835
HMR_6055	ENSG00000147100	-0.319154	-0.22517	0.0939835
HMR_6055	ENSG00000139155	-0.319154	-0.22517	0.0939835
HMR_4999	ENSG00000175003	0.330857	0.215409	0.115448
HMR_4999	ENSG00000146477	0.330857	0.215409	0.115448
HMR_4999	ENSG00000112499	0.330857	0.215409	0.115448
HMR_4109	ENSG00000166123	-0.0864271	-0.823073	-0.736646
HMR_6045	ENSG00000100156	-1.57107	-0.0452753	1.5258
HMR_6045	ENSG00000168679	-1.57107	-0.0452753	1.5258
HMR_6045	ENSG00000118596	-1.57107	-0.0452753	1.5258
HMR_6045	ENSG00000155380	-1.57107	-0.0452753	1.5258
HMR_6045	ENSG00000141526	-1.57107	-0.0452753	1.5258
HMR_6045	ENSG00000170190	-1.57107	-0.0452753	1.5258
HMR_6045	ENSG00000108932	-1.57107	-0.0452753	1.5258
HMR_5429	ENSG00000105409	0.117973	0.60053	-0.482558
HMR_5429	ENSG00000143153	0.117973	0.60053	-0.482558
HMR_5429	ENSG00000163399	0.117973	0.60053	-0.482558
HMR_5429	ENSG00000018625	0.117973	0.60053	-0.482558
HMR_5429	ENSG00000132681	0.117973	0.60053	-0.482558
HMR_6150	ENSG00000134538	-0.574305	-0.122456	0.45185
HMR_6277	ENSG00000100075	-0.110821	-0.626429	-0.515608
HMR_6201	ENSG00000134538	-0.615696	-0.11267	0.503027
HMR_5462	ENSG00000103257	0.17248	0.38816	-0.21568
HMR_5461	ENSG00000103257	0.465039	0.143671	0.321368
HMR_5472	ENSG00000103257	0.843861	0.0789433	0.764917
HMR_6186	ENSG00000134538	-0.616984	-0.107907	0.509077
HMR_5990	ENSG00000140199	0.184573	0.358749	-0.174176
HMR_5990	ENSG00000124140	0.184573	0.358749	-0.174176
HMR_5990	ENSG00000124067	0.184573	0.358749	-0.174176
HMR_5990	ENSG00000113504	0.184573	0.358749	-0.174176
HMR_6147	ENSG00000134538	0.349835	0.188416	0.161419
HMR_4935	ENSG00000100156	0.0483649	1.34944	-1.30107
HMR_4935	ENSG00000170190	0.0483649	1.34944	-1.30107
HMR_4935	ENSG00000118596	0.0483649	1.34944	-1.30107
HMR_4935	ENSG00000155380	0.0483649	1.34944	-1.30107
HMR_4935	ENSG00000141526	0.0483649	1.34944	-1.30107
HMR_4935	ENSG00000168679	0.0483649	1.34944	-1.30107
HMR_4935	ENSG00000108932	0.0483649	1.34944	-1.30107
HMR_6122	ENSG00000084453	-0.360553	-0.173867	0.186686
HMR_6169	ENSG00000134538	0.677966	0.0898996	0.588067
HMR_7841	ENSG00000125454	0.156401	0.389633	-0.233232
HMR_1908	ENSG00000021488	0.341636	0.177479	0.164156
HMR_1908	ENSG00000084453	0.341636	0.177479	0.164156
HMR_8741	ENSG00000183048	-0.331344	-0.180831	0.150513
HMR_6191	ENSG00000134538	-0.542894	-0.11035	0.432543
HMR_5545	ENSG00000103257	0.41123	0.144174	0.267056
HMR_4573	ENSG00000143627	0.225562	0.260828	-0.0352665
HMR_4573	ENSG00000143630	0.225562	0.260828	-0.0352665
HMR_4573	ENSG00000100075	0.225562	0.260828	-0.0352665
HMR_4573	ENSG00000067225	0.225562	0.260828	-0.0352665
HMR_5509	ENSG00000103257	0.237013	0.247666	-0.010653
HMR_3975	ENSG00000107902	0.0728227	0.792005	-0.719183
HMR_3975	ENSG00000156976	0.0728227	0.792005	-0.719183
HMR_3975	ENSG00000152254	0.0728227	0.792005	-0.719183
HMR_3975	ENSG00000180817	0.0728227	0.792005	-0.719183
HMR_3975	ENSG00000141349	0.0728227	0.792005	-0.719183
HMR_3975	ENSG00000166833	0.0728227	0.792005	-0.719183
HMR_3975	ENSG00000143363	0.0728227	0.792005	-0.719183
HMR_3975	ENSG00000131482	0.0728227	0.792005	-0.719183
HMR_3975	ENSG00000138777	0.0728227	0.792005	-0.719183
HMR_5586	ENSG00000103064	0.45786	0.125495	0.332365
HMR_5586	ENSG00000103257	0.45786	0.125495	0.332365
HMR_3783	ENSG00000117054	0.121345	0.472479	-0.351135
HMR_3783	ENSG00000196177	0.121345	0.472479	-0.351135
HMR_3783	ENSG00000115361	0.121345	0.472479	-0.351135
HMR_3783	ENSG00000150768	0.121345	0.472479	-0.351135
HMR_6381	ENSG00000134294	0.114142	0.488252	-0.374111
HMR_6381	ENSG00000139209	0.114142	0.488252	-0.374111
HMR_6381	ENSG00000111371	0.114142	0.488252	-0.374111
HMR_6381	ENSG00000017483	0.114142	0.488252	-0.374111
HMR_6381	ENSG00000087916	0.114142	0.488252	-0.374111
HMR_5469	ENSG00000103257	0.19266	0.287239	-0.0945793
HMR_2475	ENSG00000135372	0.142177	0.385655	-0.243477
HMR_2475	ENSG00000097033	0.142177	0.385655	-0.243477
HMR_2475	ENSG00000176454	0.142177	0.385655	-0.243477
HMR_2475	ENSG00000174165	0.142177	0.385655	-0.243477
HMR_2475	ENSG00000144182	0.142177	0.385655	-0.243477
HMR_2475	ENSG00000184788	0.142177	0.385655	-0.243477
HMR_2475	ENSG00000133328	0.142177	0.385655	-0.243477
HMR_2475	ENSG00000122390	0.142177	0.385655	-0.243477
HMR_2475	ENSG00000186908	0.142177	0.385655	-0.243477
HMR_2475	ENSG00000125505	0.142177	0.385655	-0.243477
HMR_2475	ENSG00000175048	0.142177	0.385655	-0.243477
HMR_2475	ENSG00000188706	0.142177	0.385655	-0.243477
HMR_2475	ENSG00000163812	0.142177	0.385655	-0.243477
HMR_2475	ENSG00000171320	0.142177	0.385655	-0.243477
HMR_2475	ENSG00000110583	0.142177	0.385655	-0.243477
HMR_2475	ENSG00000102030	0.142177	0.385655	-0.243477
HMR_2475	ENSG00000104219	0.142177	0.385655	-0.243477
HMR_2475	ENSG00000087253	0.142177	0.385655	-0.243477
HMR_2475	ENSG00000103066	0.142177	0.385655	-0.243477
HMR_2475	ENSG00000203972	0.142177	0.385655	-0.243477
HMR_2475	ENSG00000156599	0.142177	0.385655	-0.243477
HMR_2475	ENSG00000163958	0.142177	0.385655	-0.243477
HMR_2475	ENSG00000177108	0.142177	0.385655	-0.243477
HMR_2475	ENSG00000100344	0.142177	0.385655	-0.243477
HMR_2475	ENSG00000090971	0.142177	0.385655	-0.243477
HMR_2475	ENSG00000102312	0.142177	0.385655	-0.243477
HMR_2475	ENSG00000144035	0.142177	0.385655	-0.243477
HMR_2475	NAT8B	0.142177	0.385655	-0.243477
HMR_2475	ENSG00000023041	0.142177	0.385655	-0.243477
HMR_2475	ENSG00000102383	0.142177	0.385655	-0.243477
HMR_2475	ENSG00000136247	0.142177	0.385655	-0.243477
HMR_2475	ENSG00000173418	0.142177	0.385655	-0.243477
HMR_2475	ENSG00000141446	0.142177	0.385655	-0.243477
HMR_2475	ENSG00000172954	0.142177	0.385655	-0.243477
HMR_2475	ENSG00000066322	0.142177	0.385655	-0.243477
HMR_2475	ENSG00000172197	0.142177	0.385655	-0.243477
HMR_2475	ENSG00000159714	0.142177	0.385655	-0.243477
HMR_2475	ENSG00000153395	0.142177	0.385655	-0.243477
HMR_2475	ENSG00000121579	0.142177	0.385655	-0.243477
HMR_2475	ENSG00000167011	0.142177	0.385655	-0.243477
HMR_2475	ENSG00000109065	0.142177	0.385655	-0.243477
HMR_2475	ENSG00000123684	0.142177	0.385655	-0.243477
HMR_2475	ENSG00000206077	0.142177	0.385655	-0.243477
HMR_2475	ENSG00000171307	0.142177	0.385655	-0.243477
HMR_2475	ENSG00000205267	0.142177	0.385655	-0.243477
HMR_2475	ENSG00000153786	0.142177	0.385655	-0.243477
HMR_2475	ENSG00000099904	0.142177	0.385655	-0.243477
HMR_2475	ENSG00000243477	0.142177	0.385655	-0.243477
HMR_2475	ENSG00000143797	0.142177	0.385655	-0.243477
HMR_2475	ENSG00000177054	0.142177	0.385655	-0.243477
HMR_2475	ENSG00000180776	0.142177	0.385655	-0.243477
HMR_2475	ENSG00000188818	0.142177	0.385655	-0.243477
HMR_2475	ENSG00000175893	0.142177	0.385655	-0.243477
HMR_2475	ENSG00000184307	0.142177	0.385655	-0.243477
HMR_2475	ENSG00000160446	0.142177	0.385655	-0.243477
HMR_2475	ENSG00000111684	0.142177	0.385655	-0.243477
HMR_2475	ENSG00000054392	0.142177	0.385655	-0.243477
HMR_2475	ENSG00000177669	0.142177	0.385655	-0.243477
HMR_2475	ENSG00000204160	0.142177	0.385655	-0.243477
HMR_2475	ENSG00000184210	0.142177	0.385655	-0.243477
HMR_2475	ENSG00000106636	0.142177	0.385655	-0.243477
HMR_2478	ENSG00000138400	0.142177	0.385655	-0.243477
HMR_2478	ENSG00000232357	0.142177	0.385655	-0.243477
HMR_2478	ENSG00000072042	0.142177	0.385655	-0.243477
HMR_2478	ENSG00000112474	0.142177	0.385655	-0.243477
HMR_2478	ENSG00000204228	0.142177	0.385655	-0.243477
HMR_2478	ENSG00000184860	0.142177	0.385655	-0.243477
HMR_2478	ENSG00000109854	0.142177	0.385655	-0.243477
HMR_2478	ENSG00000176387	0.142177	0.385655	-0.243477
HMR_2478	ENSG00000183921	0.142177	0.385655	-0.243477
HMR_2478	ENSG00000225312	0.142177	0.385655	-0.243477
HMR_2478	ENSG00000167733	0.142177	0.385655	-0.243477
HMR_2478	ENSG00000227471	0.142177	0.385655	-0.243477
HMR_2478	ENSG00000087076	0.142177	0.385655	-0.243477
HMR_2478	ENSG00000121039	0.142177	0.385655	-0.243477
HMR_2478	ENSG00000198074	0.142177	0.385655	-0.243477
HMR_2478	ENSG00000100867	0.142177	0.385655	-0.243477
HMR_2478	ENSG00000139988	0.142177	0.385655	-0.243477
HMR_2478	ENSG00000066322	0.142177	0.385655	-0.243477
HMR_2478	ENSG00000160439	0.142177	0.385655	-0.243477
HMR_2478	ENSG00000228357	0.142177	0.385655	-0.243477
HMR_2478	ENSG00000170426	0.142177	0.385655	-0.243477
HMR_2478	ENSG00000164039	0.142177	0.385655	-0.243477
[truncated: 24,775 more rows]
