# Supplementary material for: Reconstructed Genome-Scale Metabolic Model Characterizes Adaptive Metabolic Flux Changes in Peripheral Blood Mononuclear Cells in Severe COVID-19 Patients
Source: Int J Mol Sci. 2022 Oct 17;23(20):12400. doi: 10.3390/ijms232012400 (PMC9604493; doi:10.3390/ijms232012400)
Supplement: Supplementary file 1 [file ijms-23-12400-s001.zip › Table S4.xlsx]

## Sheet: Sheet1
Enrichment of reactions with differential fluxes between severe COVID-19 patients and healthy humans.
The up-regulated and down-regulated subsystems were presented according to enrichment score (ES). p < 0.05 indicated significant enrichment. Enrichment scores indicated the enrichment degree of gene members in metabolic subsystes.
Up-regulated_subsystem	Reaction_number_in_subsystem	p_value	ES		Down-regulated_subsystem	Reaction_number_in_subsystem	p_value	ES
Transport	95	1.5571e-08	2485		Transport	22	0.14368	2485
Exchange/demand reactions	1	0.00034101	459		Leukotriene	4	0.028102	170
Bile acid	2	0.7761	143		Phe, Tyr and Trp	4	0.02359	161
Xenobiotics	1	0.37627	131		Xenobiotics	1	0.59431	131
Nucleotide	24	5.7546e-16	124		Nucleotide	2	0.2065	124
Carnitine shuttle	1	0.52449	112		Purine	2	0.1528	102
Purine	7	0.0097769	102		Arg and Pro	5	0.00042102	94
Arg and Pro	2	1	94		Inositol phosphate	1	0.4611	90
Sphingolipid	2	1	94		Gly, Ser and Thr	2	0.060848	59
Inositol phosphate	6	0.018609	90		TCA	4	0.00021324	44
Retinol	1	0.72468	86		Ala, Asp and Glu	1	0.23436	39
Pyrimidine	5	0.026315	72		Pyruvate	2	0.020995	33
Estrogen	2	0.66793	66		Tyr	2	0.016426	29
Folate	1	1	65		His	1	0.12185	19
Acyl-CoA hydrolysis	2	0.66234	64		β-Ala	1	0.085035	13
Gly, Ser and Thr	2	0.40335	59		C5-branched dibasic acid	1	0.053205	8
TCA	5	0.0034431	44
Cys and Met	2	0.24896	41
Ala, Asp and Glu	3	0.062297	39
Glycolysis	9	1.2259e-07	37
Starch and sucrose	2	0.18	33
Lys	1	0.53186	32
Tyr	2	0.14678	29
Biopterin	1	0.46014	26
PPP	2	0.10746	24
Porphyrin	1	0.39209	21
Galactose	1	0.36255	19
Ascorbate and aldarate	2	0.046809	15
Trp	3	0.0013395	10
C5-branched dibasic acid	1	0.17259	8
